# Supplementary material for: Chemoproteomics identifies protein ligands for monoacylglycerol lipids
Source: Commun Chem. 2025 Jul 4;8:197. doi: 10.1038/s42004-025-01589-w (PMC12227648; doi:10.1038/s42004-025-01589-w)
Supplement: Supplementary file 3 — Supplementary Data 1 [file 42004_2025_1589_MOESM3_ESM.xlsx]

## Sheet: A. Brain Membrane PGDA
Sl. No.	Accession Number	Protein Name	Replicate 1		Replicate 2		Replicate 3		Average H/L Ratio
			H/L ratio	Peptide Count	H/L Ratio	Peptide Count	H/L Ratio	Peptide Count
1	gi|755550393	neurocalcin-delta isoform X1 [Mus musculus]	10	5	#	#	10	5	10
2	gi|6754240	neuron-specific calcium-binding protein hippocalcin [Mus musculus]	10	5	10	7	#	#	10
3	gi|6754084	glutathione S-transferase Mu 1 isoform 2 [Mus musculus]	10	9	10	8	10	13	10
4	gi|31982091	mitochondrial import receptor subunit TOM22 homolog [Mus musculus]	10	5	10	5	10	4	10
5	gi|7710086	ras-related protein Rab-10 [Mus musculus]	10	6	10	8	10	5	10
6	gi|39204499	neurofilament light polypeptide [Mus musculus]	10	13	10	13	10	15	10
7	gi|6679583	ras-related protein Rab-11B [Mus musculus]	10	7	#	#	10	6	10
8	gi|18390323	ras-related protein Rab-14 [Mus musculus]	#	#	10	9	10	9	10
9	gi|568960897	neuroplastin isoform X1 [Mus musculus]	#	#	10	5	10	7	10
10	gi|31980648	ATP synthase subunit beta, mitochondrial precursor [Mus musculus]	9.8995	92	10	77	10	83	9.9665
11	gi|6755983	visinin-like protein 1 [Mus musculus]	9.69024	13	10	14	10	13	9.89675
12	gi|62198717	cytochrome c oxidase subunit II (mitochondrion) [Mus musculus domesticus]	10	10	10	6	9.61378	13	9.87126
13	gi|34328471	ras-related protein Ral-A [Mus musculus]	9.54987	3	10	3	#	#	9.77494
14	gi|163838648	ATP synthase subunit gamma, mitochondrial isoform b [Mus musculus]	10	13	10	15	9.26779	17	9.75593
15	gi|19527228	CDGSH iron-sulfur domain-containing protein 1 [Mus musculus]	10	3	8.3591	9	9.38841	7	9.24917
16	gi|6755963	voltage-dependent anion-selective channel protein 1 isoform 2 [Mus musculus]	7.63579	39	10	50	10	38	9.21193
17	gi|20070412	ATP synthase subunit O, mitochondrial precursor [Mus musculus]	10	12	7.39443	13	9.70463	13	9.03302
18	gi|19526794	CD81 antigen [Mus musculus]	9.7933	6	7.26957	9	10	7	9.02096
19	gi|6679937	glyceraldehyde-3-phosphate dehydrogenase isoform 2 [Mus musculus]	10	32	10	28	6.86614	24	8.95538
20	gi|31982755	vimentin [Mus musculus]	#	#	7.5183	4	10	4	8.75915
21	gi|6680748	ATP synthase subunit alpha, mitochondrial precursor [Mus musculus]	8.57427	59	7.92075	71	9.17382	78	8.55628
22	gi|755565498	plasma membrane calcium-transporting ATPase 3 isoform X5 [Mus musculus]	8.17526	11	8.58002	10	#	#	8.37764
23	gi|359279952	neuronal membrane glycoprotein M6-a isoform 3 [Mus musculus]	8.37091	4	10	5	6.35288	6	8.24126
24	gi|31980744	ATP synthase subunit g, mitochondrial [Mus musculus]	10	3	5.70891	3	8.8716	3	8.1935
25	gi|6671569	60S acidic ribosomal protein P0 [Mus musculus]	10	3	#	#	6.37502	3	8.18751
26	gi|13385294	prenylcysteine oxidase isoform 1 precursor [Mus musculus]	10	5	8.31143	8	5.94096	10	8.08413
27	gi|113199771	myelin-oligodendrocyte glycoprotein precursor [Mus musculus]	10	10	8.59119	12	5.48808	10	8.02642
28	gi|755565732	MICOS complex subunit Mic26 isoform X2 [Mus musculus]	5.88186	3	#	#	10	4	7.94093
29	gi|31981939	tubulin beta-4A chain [Mus musculus]	8.9927	96	10	75	4.66084	99	7.88451
30	gi|1907080607	ras-related protein Rab-5C isoform X3 [Mus musculus]	10	3	#	#	5.72496	4	7.86248
31	gi|13386338	ras-related protein Rap-2b [Mus musculus]	#	#	9.47394	3	6.24519	3	7.85957
32	gi|755497436	endophilin-B2 isoform X5 [Mus musculus]	#	#	8.87521	4	6.84167	4	7.85844
33	gi|652698106	ras-related protein Rab-7a [Mus musculus]	6.34259	6	7.37719	5	9.72057	6	7.81345
34	gi|126723336	prohibitin-2 [Mus musculus]	#	#	10	4	4.94489	4	7.47245
35	gi|27923929	hippocalcin-like protein 4 [Mus musculus]	9.22587	5	#	#	5.70767	4	7.46677
36	gi|84000448	glial fibrillary acidic protein isoform 2 [Mus musculus]	8.59076	6	6.60984	15	6.95468	13	7.38509
37	gi|31543900	protein tweety homolog 1 isoform 2 [Mus musculus]	6.08047	4	#	#	8.68153	5	7.381
38	gi|10946940	ras-related protein Rab-2A [Mus musculus]	9.00989	8	5.1955	7	7.64581	5	7.28373
39	gi|568921596	ras-related protein Rap-1A isoform X1 [Mus musculus]	#	#	6.35633	4	7.94402	8	7.15017
40	gi|568962941	caM kinase-like vesicle-associated protein isoform X1 [Mus musculus]	#	#	8.99267	4	5.19305	5	7.09286
41	gi|33859488	tubulin beta-2A chain [Mus musculus]	7.73623	103	8.02847	79	5.26508	112	7.00993
42	gi|18152793	pyruvate dehydrogenase E1 component subunit beta, mitochondrial precursor [Mus musculus]	10	6	8.17019	5	2.83887	13	7.00302
43	gi|160333304	apolipoprotein A-I preproprotein [Mus musculus]	#	#	6.4279	4	7.50006	3	6.96398
44	gi|6679587	ras-related protein Rab-1A [Mus musculus]	6.72195	8	3.86413	6	10	6	6.86203
45	gi|112363107	neurofilament medium polypeptide [Mus musculus]	8.26221	4	8.17878	10	3.86564	8	6.76888
46	gi|27370360	sodium- and chloride-dependent GABA transporter 3 [Mus musculus]	9.48175	5	7.20475	3	3.61967	5	6.76872
47	gi|569001791	mitochondrial uncoupling protein 4 isoform X3 [Mus musculus]	6.57699	3	#	#	6.80725	5	6.69212
48	gi|21450129	acetyl-CoA acetyltransferase, mitochondrial precursor [Mus musculus]	9.12666	7	6.21417	7	4.62738	11	6.65607
49	gi|7106439	tubulin beta-5 chain [Mus musculus]	9.08856	91	6.63196	78	4.01992	106	6.58015
50	gi|7710062	MAGUK p55 subfamily member 2 isoform 2 [Mus musculus]	8.52677	4	#	#	4.57375	4	6.55026
51	gi|12963615	tubulin beta-3 chain [Mus musculus]	7.85825	73	7.15168	64	4.56882	77	6.52625
52	gi|577019542	trifunctional enzyme subunit beta, mitochondrial precursor [Mus musculus]	7.63254	5	5.8517	4	5.92727	10	6.4705
53	gi|14192922	actin, alpha cardiac muscle 1 [Mus musculus]	#	#	4.73622	22	7.99303	22	6.36462
54	gi|45598396	cAMP-dependent protein kinase type II-beta regulatory subunit isoform 1 [Mus musculus]	4.52652	3	8.19269	3	6.02435	4	6.24785
55	gi|31982300	hemoglobin, beta adult t chain [Mus musculus]	7.17517	17	5.8331	15	5.64461	18	6.21763
56	gi|1883538955	T-complex protein 1 subunit zeta [Mus musculus]	6.62421	3	5.80127	4	#	#	6.21274
57	gi|27370092	elongation factor Tu, mitochondrial isoform 1 [Mus musculus]	10	7	4.99116	8	3.63665	8	6.20927
58	gi|568951073	syntaxin-1B isoform X1 [Mus musculus]	#	#	6.24998	19	6.10813	15	6.17905
59	gi|755554974	cell adhesion molecule 2 isoform X4 [Mus musculus]	9.56858	3	2.75331	3	#	#	6.16094
60	gi|568969771	calcium/calmodulin-dependent protein kinase type II subunit beta isoform X2 [Mus musculus]	3.57235	27	8.62687	19	#	#	6.09961
61	gi|6679809	flotillin-1 [Mus musculus]	10	4	3.97059	9	4.29747	4	6.08935
62	gi|7305507	clathrin coat assembly protein AP180 isoform 1 [Mus musculus]	7.04892	4	5.0774	3	#	#	6.06316
63	gi|33563266	cytochrome c oxidase subunit NDUFA4 [Mus musculus]	8.52541	7	4.62824	4	4.82775	3	5.9938
64	gi|54607016	reticulon-3 isoform 1 [Mus musculus]	#	#	6.128	4	5.83568	4	5.98184
65	gi|6755372	40S ribosomal protein S3 [Mus musculus]	6.01061	4	5.90201	5	#	#	5.95631
66	gi|224994260	40S ribosomal protein SA [Mus musculus]	6.15778	3	#	#	5.65109	4	5.90443
67	gi|6752954	actin, cytoplasmic 2 isoform 1 [Mus musculus]	#	#	7.39035	41	4.223	54	5.80668
68	gi|30424655	ras-related protein Rab-6B [Mus musculus]	#	#	1.90397	6	9.58979	5	5.74688
69	gi|148539957	alpha-internexin [Mus musculus]	3.35718	6	7.94088	8	5.91058	8	5.73621
70	gi|568984656	ras-related protein Rab-3C isoform X1 [Mus musculus]	8.63917	6	3.38954	9	4.86915	6	5.63262
71	gi|27734986	S-adenosylhomocysteine hydrolase-like protein 1 isoform 1 [Mus musculus]	4.6396	10	8.33714	7	3.78383	8	5.58685
72	gi|6755901	tubulin alpha-1A chain [Mus musculus]	6.16587	68	5.05992	61	5.32942	58	5.5184
73	gi|78214312	ATP synthase F(0) complex subunit B1, mitochondrial isoform 1 [Mus musculus]	6.08547	4	5.22744	7	5.18261	8	5.49851
74	gi|30520131	sodium- and chloride-dependent GABA transporter 1 [Mus musculus]	7.48678	7	5.46889	7	3.45912	4	5.4716
75	gi|46430493	histone H4 [Mus musculus]	#	#	5.75052	9	5.17058	7	5.46055
76	gi|651165917	cytochrome c oxidase subunit 4 isoform 1, mitochondrial isoform 1 [Mus musculus]	10	4	2.90036	3	3.16119	4	5.35385
77	gi|23956058	myelin proteolipid protein isoform 1 [Mus musculus]	7.86596	41	4.61741	37	3.42185	50	5.30174
78	gi|6679593	ras-related protein Rab-3A [Mus musculus]	3.89842	9	5.94857	13	5.83699	12	5.22799
79	gi|925630416	H2b histone family, member A isoform 2 [Mus musculus]	7.12998	7	3.8464	9	4.22433	6	5.0669
80	gi|7242138	sodium/potassium-transporting ATPase subunit beta-2 [Mus musculus]	#	#	5.72785	3	4.3403	4	5.03408
81	gi|568962761	guanine nucleotide-binding protein G(i) subunit alpha-2 isoform X1 [Mus musculus]	4.45165	16	4.18611	12	6.31297	15	4.98358
82	gi|145301578	hemoglobin subunit alpha [Mus musculus]	5.36889	9	5.63048	9	3.91409	13	4.97115
83	gi|755519131	myelin-associated glycoprotein isoform X1 [Mus musculus]	3.19148	7	#	#	6.61196	4	4.90172
84	gi|8567410	synapsin-2 isoform IIb [Mus musculus]	3.96244	6	5.79022	8	#	#	4.87633
85	gi|27552760	mitochondrial import receptor subunit TOM70 [Mus musculus]	6.50911	8	5.72235	5	2.37338	10	4.86828
86	gi|126032329	elongation factor 1-alpha 1 [Mus musculus]	5.04173	5	4.27339	9	5.26948	4	4.86153
87	gi|568975897	ATP synthase subunit d, mitochondrial isoform X1 [Mus musculus]	6.69328	4	4.05208	6	3.79973	4	4.84836
88	gi|69885049	myelin basic protein isoform 3 [Mus musculus]	5.63336	4	#	#	3.933	8	4.78318
89	gi|6754012	guanine nucleotide-binding protein G(o) subunit alpha isoform A [Mus musculus]	4.74192	21	4.80924	22	#	#	4.77558
90	gi|6678467	tubulin alpha-4A chain isoform 1 [Mus musculus]	5.81988	65	4.78999	60	3.69484	55	4.76824
91	gi|568975424	mitochondrial 2-oxoglutarate/malate carrier protein isoform X1 [Mus musculus]	4.26802	9	6.07513	5	3.93272	7	4.75862
92	gi|6679261	pyruvate dehydrogenase E1 component subunit alpha, somatic form, mitochondrial precursor [Mus musculus]	5.39443	6	4.91599	5	3.94152	7	4.75065
93	gi|62198714	NADH dehydrogenase subunit 1 (mitochondrion) [Mus musculus domesticus]	#	#	6.43118	3	3.01781	4	4.72449
94	gi|755560383	gamma-soluble NSF attachment protein isoform X1 [Mus musculus]	7.1731	3	4.68665	4	2.12012	5	4.65996
95	gi|183396771	60 kDa heat shock protein, mitochondrial [Mus musculus]	4.99213	10	5.21043	13	3.71229	10	4.63828
96	gi|6679439	peptidyl-prolyl cis-trans isomerase A [Mus musculus]	4.29341	4	5.18922	4	4.39342	5	4.62535
97	gi|6755588	synaptosomal-associated protein 25 isoform a [Mus musculus]	4.59011	5	5.89525	8	3.38153	12	4.6223
98	gi|294831970	mitochondrial glutamate carrier 1 isoform a [Mus musculus]	5.21656	13	5.03851	10	3.46999	14	4.57502
99	gi|1907183273	NAD-dependent protein deacetylase sirtuin-2 isoform X1 [Mus musculus]	5.61403	7	4.45396	8	3.64134	12	4.56978
100	gi|84662745	guanine nucleotide-binding protein G(q) subunit alpha [Mus musculus]	4.79965	5	#	#	4.2175	4	4.50857
101	gi|171543853	microtubule-associated protein 1B [Mus musculus]	4.33529	4	4.32325	4	#	#	4.32927
102	gi|30519943	sorting and assembly machinery component 50 homolog [Mus musculus]	4.07083	4	5.24526	6	3.42024	4	4.24545
103	gi|13385010	microsomal glutathione S-transferase 3 [Mus musculus]	5.34969	5	3.88599	4	3.28691	4	4.1742
104	gi|568962373	long-chain-fatty-acid--CoA ligase ACSBG1 isoform X2 [Mus musculus]	3.88192	3	4.40404	3	#	#	4.14298
105	gi|9845273	mitochondrial carrier homolog 1 isoform 1 [Mus musculus]	#	#	3.00722	3	5.2221	5	4.11466
106	gi|6753992	gap junction alpha-1 protein [Mus musculus]	#	#	4.80599	4	3.20875	6	4.00737
107	gi|15011853	syntaxin-1A isoform 1 [Mus musculus]	#	#	3.18199	7	4.83048	4	4.00624
108	gi|568910653	tenascin-R isoform X3 [Mus musculus]	3.71589	6	5.83637	4	2.40354	4	3.98527
109	gi|24233554	excitatory amino acid transporter 1 [Mus musculus]	5.60773	8	4.1882	4	2.02809	9	3.94134
110	gi|755497136	dynamin-1 isoform X7 [Mus musculus]	4.81813	24	3.99203	14	2.82813	18	3.87943
111	gi|257796245	dihydrolipoyllysine-residue acetyltransferase component of pyruvate dehydrogenase complex, mitochondrial [Mus musculus]	5.48815	3	#	#	2.19868	5	3.84341
112	gi|31543349	vesicle-fusing ATPase [Mus musculus]	4.49729	11	4.01172	16	2.82647	16	3.77849
113	gi|19526818	phosphate carrier protein, mitochondrial precursor [Mus musculus]	6.48717	14	2.35356	14	2.49231	20	3.77768
114	gi|160707903	synapsin-1 isoform b [Mus musculus]	4.39998	7	3.9462	9	2.96511	15	3.77043
115	gi|226423909	2',3'-cyclic-nucleotide 3'-phosphodiesterase isoform 1 [Mus musculus]	3.20236	22	5.00829	22	3.07544	31	3.76203
116	gi|6678197	synaptotagmin-1 isoform 1 [Mus musculus]	4.24569	9	3.42953	14	3.48755	7	3.72092
117	gi|568966707	guanine nucleotide-binding protein G(z) subunit alpha isoform X1 [Mus musculus]	4.23601	6	3.16946	4	#	#	3.70274
118	gi|33859811	trifunctional enzyme subunit alpha, mitochondrial precursor [Mus musculus]	4.69418	14	3.7246	11	2.35669	13	3.59183
119	gi|29789104	beta-soluble NSF attachment protein [Mus musculus]	2.99974	7	4.25076	8	3.49569	7	3.58206
120	gi|148747424	ADP/ATP translocase 1 [Mus musculus]	2.65716	31	4.3942	31	3.59171	31	3.54769
121	gi|568905794	glutaminase kidney isoform, mitochondrial isoform X2 [Mus musculus]	4.34614	6	2.71029	8	#	#	3.52821
122	gi|6755965	voltage-dependent anion-selective channel protein 2 [Mus musculus]	3.26217	16	3.72669	14	3.58821	14	3.52569
123	gi|340007377	V-type proton ATPase 116 kDa subunit a1 isoform 3 [Mus musculus]	4.28453	13	#	#	2.74416	18	3.51434
124	gi|568942959	mitochondrial glutamate carrier 2 isoform X1 [Mus musculus]	#	#	3.61073	8	3.40779	6	3.50926
125	gi|6679299	prohibitin [Mus musculus]	#	#	2.49532	4	4.51042	3	3.50287
126	gi|1907119706	D-beta-hydroxybutyrate dehydrogenase, mitochondrial isoform X1 [Mus musculus]	3.26868	10	3.48601	8	3.69123	9	3.48197
127	gi|568959211	septin-7 isoform X1 [Mus musculus]	3.87196	4	3.47274	3	3.09076	4	3.47849
128	gi|938085832	L-lactate dehydrogenase B chain isoform Ldhbx [Mus musculus]	3.64331	3	3.85005	4	2.93446	4	3.47594
129	gi|74271899	guanine nucleotide-binding protein G(i) subunit alpha-1 [Mus musculus]	5.24122	11	2.21823	9	2.89036	12	3.44994
130	gi|31981690	heat shock cognate 71 kDa protein isoform 1 [Mus musculus]	3.68577	12	3.77815	17	2.85505	16	3.43966
131	gi|28916677	calcium/calmodulin-dependent protein kinase type II subunit alpha isoform 2 [Mus musculus]	4.45935	26	3.3381	19	2.41568	24	3.40438
132	gi|755563728	heat shock 70 kDa protein 12A isoform X2 [Mus musculus]	3.94741	6	3.42802	6	2.75734	7	3.37759
133	gi|89001109	guanine nucleotide-binding protein subunit alpha-13 isoform 1 [Mus musculus]	1.89377	4	4.97271	5	3.25016	5	3.37221
134	gi|568991691	ATP-dependent 6-phosphofructokinase, muscle type isoform X1 [Mus musculus]	4.8375	6	3.44636	6	1.69505	3	3.3263
135	gi|1707919305	triosephosphate isomerase [Mus musculus]	3.30384	6	4.29031	4	2.29956	3	3.2979
136	gi|55926127	spectrin beta chain, non-erythrocytic 2 [Mus musculus]	4.73173	20	3.57127	16	1.46355	11	3.25552
137	gi|22267442	cytochrome b-c1 complex subunit 2, mitochondrial precursor [Mus musculus]	3.74031	6	3.3934	6	2.62594	13	3.25322
138	gi|22094075	ADP/ATP translocase 2 [Mus musculus]	3.30848	24	3.43023	25	2.94557	23	3.22809
139	gi|576796212	protein RUFY3 isoform 3 [Mus musculus]	2.83264	4	3.57754	5	#	#	3.20509
140	gi|568915692	microtubule-associated protein 1A isoform X1 [Mus musculus]	4.44536	6	2.39798	3	2.67313	3	3.17215
141	gi|6753138	sodium/potassium-transporting ATPase subunit beta-1 [Mus musculus]	3.1595	11	3.57715	16	2.75191	15	3.16285
142	gi|568994470	V-type proton ATPase catalytic subunit A isoform X1 [Mus musculus]	2.96857	14	3.41201	16	3.03057	17	3.13705
143	gi|9789997	mitochondrial proton/calcium exchanger protein precursor [Mus musculus]	3.04858	10	3.38739	8	2.86259	9	3.09952
144	gi|126723461	T-complex protein 1 subunit theta [Mus musculus]	#	#	3.26275	4	2.93097	3	3.09686
145	gi|70608131	MICOS complex subunit Mic60 isoform 1 [Mus musculus]	3.10221	11	3.42532	13	2.68847	16	3.072
146	gi|6753050	myc box-dependent-interacting protein 1 isoform 1 [Mus musculus]	2.95708	4	4.58712	3	1.56834	3	3.03751
147	gi|1720398259	vesicular inhibitory amino acid transporter isoform X1 [Mus musculus]	#	#	3.32472	3	2.72934	5	3.02703
148	gi|9790055	mitochondrial carrier homolog 2 isoform 1 [Mus musculus]	4.00546	4	3.04515	4	2.02182	4	3.02414
149	gi|90403603	receptor-type tyrosine-protein phosphatase delta isoform 1 precursor [Mus musculus]	3.68733	5	3.23731	5	2.13748	3	3.0207
150	gi|568976394	myosin-10 isoform X1 [Mus musculus]	2.80326	6	3.15685	4	#	#	2.98005

## Sheet: B. Brain Soluble PGDA
Sl. No.	Accession Number	Protein Name	Replicate 1		Replicate 2		Replicate 3		Average H/L Ratio
			H/L Ratio	Peptide Count	H/L Ratio	Peptide Count	H/L Ratio	Peptide Count
1	gi|31980648	ATP synthase subunit beta, mitochondrial precursor [Mus musculus]	10	48	10	34	10	39	10
2	gi|188219614	ubiquitin carboxyl-terminal hydrolase isozyme L1 [Mus musculus]	10	14	10	9	10	9	10
3	gi|39204499	neurofilament light polypeptide [Mus musculus]	10	26	10	17	10	20	10
4	gi|568960897	neuroplastin isoform X1 [Mus musculus]	8.62607	5	7.37151	5	10	6	8.66586
5	gi|689972333	peptidyl-prolyl cis-trans isomerase FKBP1A isoform 1 [Mus musculus]	10	4	7.31641	4	#	#	8.6582
6	gi|6755372	40S ribosomal protein S3 [Mus musculus]	6.61106	5	9.50662	4	8.88148	4	8.33305
7	gi|6679583	ras-related protein Rab-11B [Mus musculus]	6.32248	4	8.52874	4	10	4	8.28374
8	gi|6754240	neuron-specific calcium-binding protein hippocalcin [Mus musculus]	#	#	6.03296	3	8.89709	3	7.46503
9	gi|156713423	26S proteasome non-ATPase regulatory subunit 8 [Mus musculus]	6.55613	4	7.10604	3	8.15271	3	7.27163
10	gi|6755963	voltage-dependent anion-selective channel protein 1 isoform 2 [Mus musculus]	7.3402	15	6.82703	15	7.62266	15	7.2633
11	gi|148539957	alpha-internexin [Mus musculus]	5.90677	17	6.81256	15	7.40465	16	6.70799
12	gi|45598396	cAMP-dependent protein kinase type II-beta regulatory subunit isoform 1 [Mus musculus]	4.71816	6	8.75459	3	5.53153	6	6.33476
13	gi|7242197	proteasome subunit beta type-1 [Mus musculus]	3.98229	5	8.81221	4	5.8295	3	6.208
14	gi|160333304	apolipoprotein A-I preproprotein [Mus musculus]	5.3364	4	4.88423	4	8.30731	3	6.17598
15	gi|18390323	ras-related protein Rab-14 [Mus musculus]	6.27758	9	5.05295	5	6.76144	7	6.03065
16	gi|927669116	keratin, type I cytoskeletal 16 isoform 1 [Mus musculus]	4.01195	3	#	#	7.97271	10	5.99233
17	gi|6680748	ATP synthase subunit alpha, mitochondrial precursor [Mus musculus]	4.79645	23	6.24402	19	6.70515	21	5.91521
18	gi|6680718	ADP-ribosylation factor 3 [Mus musculus]	7.00992	8	4.70048	6	5.92401	6	5.87814
19	gi|576796212	protein RUFY3 isoform 3 [Mus musculus]	4.96839	4	6.72002	3	#	#	5.8442
20	gi|38142460	electron transfer flavoprotein subunit beta [Mus musculus]	5.97907	4	4.70025	5	6.77474	5	5.81802
21	gi|568959211	septin-7 isoform X1 [Mus musculus]	3.04005	4	10	3	4.38549	3	5.80852
22	gi|6754084	glutathione S-transferase Mu 1 isoform 2 [Mus musculus]	4.43114	7	4.47266	7	8.15129	8	5.68503
23	gi|163838648	ATP synthase subunit gamma, mitochondrial isoform b [Mus musculus]	6.72539	8	#	#	4.31438	8	5.51989
24	gi|6753530	alpha-crystallin B chain [Mus musculus]	#	#	4.00581	3	7.02717	3	5.51649
25	gi|6681273	elongation factor 1-alpha 2 [Mus musculus]	2.77964	17	3.75501	17	10	12	5.51155
26	gi|20070412	ATP synthase subunit O, mitochondrial precursor [Mus musculus]	4.73661	5	7.13808	5	4.44811	5	5.44093
27	gi|79750129	calcium/calmodulin-dependent protein kinase type 1D isoform a [Mus musculus]	6.27018	4	4.10591	4	5.85067	5	5.40892
28	gi|112363107	neurofilament medium polypeptide [Mus musculus]	3.86005	15	5.87093	11	6.38859	16	5.37319
29	gi|6679937	glyceraldehyde-3-phosphate dehydrogenase isoform 2 [Mus musculus]	4.47998	31	4.5945	34	6.97273	35	5.34907
30	gi|6679593	ras-related protein Rab-3A [Mus musculus]	4.80358	6	5.53143	4	5.65335	8	5.32945
31	gi|78214312	ATP synthase F(0) complex subunit B1, mitochondrial isoform 1 [Mus musculus]	4.70801	4	5.5374	5	#	#	5.1227
32	gi|568962941	caM kinase-like vesicle-associated protein isoform X1 [Mus musculus]	3.89348	4	6.31322	3	#	#	5.10335
33	gi|33859488	tubulin beta-2A chain [Mus musculus]	3.77503	109	4.46698	89	6.73278	114	4.9916
34	gi|183396771	60 kDa heat shock protein, mitochondrial [Mus musculus]	4.28652	27	4.0284	20	6.51068	18	4.94187
35	gi|21450129	acetyl-CoA acetyltransferase, mitochondrial precursor [Mus musculus]	4.19629	18	4.39687	11	6.07065	13	4.88794
36	gi|10946940	ras-related protein Rab-2A [Mus musculus]	3.33372	4	6.24896	4	#	#	4.79134
37	gi|27370092	elongation factor Tu, mitochondrial isoform 1 [Mus musculus]	3.87051	11	4.46992	10	5.96377	9	4.76807
38	gi|7710086	ras-related protein Rab-10 [Mus musculus]	4.78849	4	4.72542	3	#	#	4.75695
39	gi|6755983	visinin-like protein 1 [Mus musculus]	3.9367	6	#	#	5.47926	4	4.70798
40	gi|23956058	myelin proteolipid protein isoform 1 [Mus musculus]	3.90173	6	4.52919	4	5.53979	4	4.65691
41	gi|196115327	glial fibrillary acidic protein isoform 1 [Mus musculus]	4.86214	6	5.01625	3	3.50699	3	4.4618
42	gi|110625979	elongation factor 1-gamma [Mus musculus]	2.99109	3	#	#	5.74793	3	4.36951
43	gi|31981939	tubulin beta-4A chain [Mus musculus]	3.3513	102	3.51181	75	6.21852	105	4.36054
44	gi|6678467	tubulin alpha-4A chain isoform 1 [Mus musculus]	3.05914	61	4.57909	48	5.31346	52	4.31723
45	gi|45504359	V-type proton ATPase subunit E 1 [Mus musculus]	3.993	6	#	#	4.58269	3	4.28784
46	gi|568986698	S-formylglutathione hydrolase isoform X1 [Mus musculus]	2.35952	3	6.15612	4	#	#	4.25782
47	gi|12963615	tubulin beta-3 chain [Mus musculus]	2.61278	91	3.86463	76	6.25432	88	4.24391
48	gi|126032329	elongation factor 1-alpha 1 [Mus musculus]	2.69599	14	#	#	5.74974	10	4.22287
49	gi|148747424	ADP/ATP translocase 1 [Mus musculus]	3.38073	10	3.1829	12	5.88491	10	4.14952
50	gi|6671509	actin, cytoplasmic 1 [Mus musculus]	3.39494	49	3.71575	33	5.29298	34	4.13456
51	gi|161168987	synapsin-2 isoform IIa [Mus musculus]	3.98672	16	#	#	4.21919	19	4.10295
52	gi|31982300	hemoglobin, beta adult t chain [Mus musculus]	3.47754	32	3.94822	24	4.62611	24	4.01729
53	gi|6671702	T-complex protein 1 subunit epsilon isoform 1 [Mus musculus]	3.35734	6	3.91276	6	4.74516	6	4.00508
54	gi|46593021	cytochrome b-c1 complex subunit 1, mitochondrial precursor [Mus musculus]	3.66291	5	#	#	4.30124	9	3.98208
55	gi|568969791	calcium/calmodulin-dependent protein kinase type II subunit beta isoform X13 [Mus musculus]	2.39653	10	2.75267	10	6.70846	8	3.95255
56	gi|755556595	protein kinase C and casein kinase substrate in neurons protein 1 isoform X1 [Mus musculus]	2.91464	7	3.06172	5	5.71997	5	3.89878
57	gi|357394934	non-POU domain-containing octamer-binding protein [Mus musculus]	3.92688	6	3.83872	3	#	#	3.8828
58	gi|18152793	pyruvate dehydrogenase E1 component subunit beta, mitochondrial precursor [Mus musculus]	4.04546	7	4.72958	5	2.82284	8	3.86596
59	gi|31560792	endophilin-A1 [Mus musculus]	3.37966	6	3.04229	6	4.95644	6	3.7928
60	gi|69885049	myelin basic protein isoform 3 [Mus musculus]	3.51224	6	#	#	4.07111	8	3.79168
61	gi|568968534	phytanoyl-CoA hydroxylase-interacting protein-like isoform X1 [Mus musculus]	3.31815	3	3.7302	3	4.32235	3	3.79023
62	gi|68226731	puromycin-sensitive aminopeptidase [Mus musculus]	2.85152	9	3.99908	8	4.51357	10	3.78805
63	gi|29789289	enoyl-CoA hydratase, mitochondrial precursor [Mus musculus]	3.48064	3	4.09061	3	#	#	3.78562
64	gi|938085832	L-lactate dehydrogenase B chain isoform Ldhbx [Mus musculus]	2.79263	15	3.45229	10	5.10691	16	3.78395
65	gi|31543976	14-3-3 protein gamma [Mus musculus]	3.34044	6	#	#	4.16106	6	3.75075
66	gi|22094075	ADP/ATP translocase 2 [Mus musculus]	3.29805	10	3.36372	9	4.57126	10	3.74434
67	gi|6679261	pyruvate dehydrogenase E1 component subunit alpha, somatic form, mitochondrial precursor [Mus musculus]	3.81278	7	2.74825	4	4.5985	5	3.71984
68	gi|6678197	synaptotagmin-1 isoform 1 [Mus musculus]	2.34304	3	#	#	5.05003	4	3.69654
69	gi|14192922	actin, alpha cardiac muscle 1 [Mus musculus]	2.53345	23	#	#	4.78268	18	3.65806
70	gi|755563728	heat shock 70 kDa protein 12A isoform X2 [Mus musculus]	2.82104	13	2.39719	7	5.73542	11	3.65122
71	gi|568982546	adenylyl cyclase-associated protein 2 isoform X1 [Mus musculus]	2.75612	4	#	#	4.49675	3	3.62644
72	gi|31543349	vesicle-fusing ATPase [Mus musculus]	2.85923	21	3.78678	14	4.18632	22	3.61078
73	gi|255069715	cytosol aminopeptidase [Mus musculus]	2.67577	3	3.35765	3	4.78046	5	3.60463
74	gi|6753556	cathepsin D precursor [Mus musculus]	3.40198	4	#	#	3.77562	4	3.5888
75	gi|1883538955	T-complex protein 1 subunit zeta [Mus musculus]	3.05596	7	2.74049	9	4.96236	5	3.58627
76	gi|6680924	cofilin-1 [Mus musculus]	3.67869	4	3.4047	4	3.59263	4	3.55867
77	gi|755522937	syntaxin-1B isoform X2 [Mus musculus]	2.58083	6	#	#	4.46606	8	3.52344
78	gi|6756037	14-3-3 protein eta [Mus musculus]	3.84274	6	#	#	3.079	4	3.46087
79	gi|31981690	heat shock cognate 71 kDa protein isoform 1 [Mus musculus]	3.11955	21	2.95604	17	4.25847	19	3.44468
80	gi|31982856	dihydrolipoyl dehydrogenase, mitochondrial precursor [Mus musculus]	2.44498	6	4.34906	5	3.48025	9	3.42476
81	gi|925630416	H2b histone family, member A isoform 2 [Mus musculus]	2.88082	4	3.84648	3	3.29046	4	3.33925
82	gi|755526434	guanine nucleotide-binding protein G(o) subunit alpha isoform X1 [Mus musculus]	2.51327	10	3.75026	9	3.68481	9	3.31611
83	gi|254540168	endoplasmic reticulum chaperone BiP precursor [Mus musculus]	5.31532	5	0.356593	3	4.25794	6	3.30995
84	gi|126723461	T-complex protein 1 subunit theta [Mus musculus]	2.36434	5	3.42773	4	4.07648	5	3.28952
85	gi|672424492	heterogeneous nuclear ribonucleoprotein K isoform 4 [Mus musculus]	3.44547	4	3.12023	3	#	#	3.28285
86	gi|227500281	electron transfer flavoprotein subunit alpha, mitochondrial [Mus musculus]	2.62519	3	#	#	3.93632	5	3.28075
87	gi|85861182	retinal dehydrogenase 1 [Mus musculus]	2.63475	5	3.91774	4	#	#	3.27624
88	gi|652698106	ras-related protein Rab-7a [Mus musculus]	2.63042	3	2.50623	4	4.6246	4	3.25375
89	gi|10946574	creatine kinase B-type [Mus musculus]	2.85935	46	2.84224	28	3.99385	24	3.23181
90	gi|6753050	myc box-dependent-interacting protein 1 isoform 1 [Mus musculus]	#	#	3.55865	3	2.83823	4	3.19844
91	gi|188219757	alpha-aminoadipic semialdehyde dehydrogenase isoform a [Mus musculus]	3.02912	3	#	#	3.36184	4	3.19548
92	gi|6679439	peptidyl-prolyl cis-trans isomerase A [Mus musculus]	3.3473	6	2.65974	4	3.46563	5	3.15756
93	gi|74271899	guanine nucleotide-binding protein G(i) subunit alpha-1 [Mus musculus]	3.5215	7	2.63212	7	3.27501	5	3.14288
94	gi|31982520	long-chain specific acyl-CoA dehydrogenase, mitochondrial precursor [Mus musculus]	2.80472	5	2.39254	4	4.20717	7	3.13481
95	gi|158508501	septin-5 [Mus musculus]	1.87926	6	4.49366	3	3.02357	4	3.13217
96	gi|124286811	neurofilament heavy polypeptide [Mus musculus]	2.91215	5	3.89706	7	2.57218	4	3.12713
97	gi|6678359	transketolase [Mus musculus]	2.78765	13	3.21477	7	3.33424	9	3.11222
98	gi|7305619	ubiquitin carboxyl-terminal hydrolase 5 isoform 1 [Mus musculus]	2.34702	10	#	#	3.86706	7	3.10704
99	gi|226423909	2',3'-cyclic-nucleotide 3'-phosphodiesterase isoform 1 [Mus musculus]	2.42678	20	2.93346	12	3.7724	15	3.04421
100	gi|6755901	tubulin alpha-1A chain [Mus musculus]	2.84514	66	3.08707	55	3.03536	56	2.98919
101	gi|7106439	tubulin beta-5 chain [Mus musculus]	3.09485	101	3.05631	84	2.78683	98	2.97933
102	gi|160707901	synapsin-1 isoform a [Mus musculus]	2.07223	22	#	#	3.84603	15	2.95913

## Sheet: C. Neuro2A PGDA
Sl. No.	Accession Number	Protein Name	Replicate 1		Replicate 2		Replicate 3		Average H/L Ratio
			H/L Ratio	Peptide Count	H/L Ratio	Peptide Count	H/L Ratio	Peptide Count
1	gi|1720359971	ADP-ribosylation factor-like protein 1 isoform X1 [Mus musculus]	10	3	10	3	#	#	10
2	gi|45504359	V-type proton ATPase subunit E 1 [Mus musculus]	10	3	10	4	#	#	10
3	gi|31981338	signal recognition particle 54 kDa protein [Mus musculus]	10	3	10	3	#	#	10
4	gi|651165917	cytochrome c oxidase subunit 4 isoform 1, mitochondrial isoform 1 [Mus musculus]	10	5	10	5	#	#	10
5	gi|62198717	cytochrome c oxidase subunit II (mitochondrion) [Mus musculus domesticus]	10	6	10	6	#	#	10
6	gi|6680718	ADP-ribosylation factor 3 [Mus musculus]	10	5	10	6	#	#	10
7	gi|568921596	ras-related protein Rap-1A isoform X1 [Mus musculus]	10	4	10	5	#	#	10
8	gi|6753556	cathepsin D precursor [Mus musculus]	10	15	10	16	10	13	10
9	gi|7710086	ras-related protein Rab-10 [Mus musculus]	10	3	10	3	#	#	10
10	gi|78214312	ATP synthase F(0) complex subunit B1, mitochondrial isoform 1 [Mus musculus]	10	4	10	7	10	6	10
11	gi|6680047	receptor of activated protein C kinase 1 [Mus musculus]	10	6	10	9	10	4	10
12	gi|14192922	actin, alpha cardiac muscle 1 [Mus musculus]	10	24	10	31	#	#	10
13	gi|31982520	long-chain specific acyl-CoA dehydrogenase, mitochondrial precursor [Mus musculus]	#	#	10	13	10	6	10
14	gi|6755963	voltage-dependent anion-selective channel protein 1 isoform 2 [Mus musculus]	10	8	10	8	10	4	10
15	gi|18152793	pyruvate dehydrogenase E1 component subunit beta, mitochondrial precursor [Mus musculus]	10	4	10	6	#	#	10
16	gi|6679583	ras-related protein Rab-11B [Mus musculus]	10	4	10	4	#	#	10
17	gi|163838648	ATP synthase subunit gamma, mitochondrial isoform b [Mus musculus]	10	12	10	14	#	#	10
18	gi|6681079	cathepsin B preproprotein [Mus musculus]	10	4	10	8	10	7	10
19	gi|6671569	60S acidic ribosomal protein P0 [Mus musculus]	10	4	10	5	10	5	10
20	gi|7106439	tubulin beta-5 chain [Mus musculus]	10	47	10	63	10	46	10
21	gi|70608131	MICOS complex subunit Mic60 isoform 1 [Mus musculus]	#	#	9.81752	5	10	3	9.90876
22	gi|568929154	proteasome subunit beta type-2 isoform X1 [Mus musculus]	9.61272	3	10	4	#	#	9.80636
23	gi|38142460	electron transfer flavoprotein subunit beta [Mus musculus]	9.21238	4	10	7	10	6	9.73746
24	gi|31980648	ATP synthase subunit beta, mitochondrial precursor [Mus musculus]	9.37663	42	9.88912	57	9.79681	50	9.68752
25	gi|46593021	cytochrome b-c1 complex subunit 1, mitochondrial precursor [Mus musculus]	10	5	8.91583	7	10	7	9.63861
26	gi|13385296	basic leucine zipper and W2 domain-containing protein 1 [Mus musculus]	10	6	10	6	8.86634	4	9.62211
27	gi|51093840	eukaryotic translation initiation factor 3 subunit L [Mus musculus]	10	3	9.22138	5	#	#	9.61069
28	gi|34740335	tubulin alpha-1B chain [Mus musculus]	10	28	8.77771	40	10	27	9.59257
29	gi|22165384	tubulin beta-4B chain [Mus musculus]	10	46	10	60	8.38681	42	9.46227
30	gi|33859811	trifunctional enzyme subunit alpha, mitochondrial precursor [Mus musculus]	10	7	10	9	8.24095	6	9.41365
31	gi|171543858	hydroxymethylglutaryl-CoA lyase, mitochondrial isoform 1 precursor [Mus musculus]	10	3	8.39207	3	#	#	9.19603
32	gi|6679937	glyceraldehyde-3-phosphate dehydrogenase isoform 2 [Mus musculus]	8.92561	52	9.23666	64	9.3554	45	9.17256
33	gi|6754474	importin subunit alpha-1 [Mus musculus]	10	5	7.53679	7	9.6789	3	9.0719
34	gi|6754084	glutathione S-transferase Mu 1 isoform 2 [Mus musculus]	8.92716	9	8.28126	10	10	7	9.06947
35	gi|227500281	electron transfer flavoprotein subunit alpha, mitochondrial [Mus musculus]	9.30119	6	10	7	7.52285	4	8.94135
36	gi|38372907	ATP-dependent RNA helicase DDX39A isoform a [Mus musculus]	10	7	10	8	6.76988	6	8.92329
37	gi|6753322	T-complex protein 1 subunit delta [Mus musculus]	8.48464	11	7.95871	12	10	7	8.81445
38	gi|6680618	medium-chain specific acyl-CoA dehydrogenase, mitochondrial precursor [Mus musculus]	8.28716	6	9.18275	7	8.6437	4	8.70454
39	gi|755500858	calcium-binding mitochondrial carrier protein Aralar1 isoform X1 [Mus musculus]	7.62235	7	9.55436	8	#	#	8.58836
40	gi|224994260	40S ribosomal protein SA [Mus musculus]	8.21972	4	7.47849	5	10	6	8.56607
41	gi|22094075	ADP/ATP translocase 2 [Mus musculus]	8.02361	11	8.158	15	9.1704	7	8.45067
42	gi|6680748	ATP synthase subunit alpha, mitochondrial precursor [Mus musculus]	9.18956	30	8.48847	43	6.89354	26	8.19052
43	gi|755551161	poly(rC)-binding protein 2 isoform X6 [Mus musculus]	6.59811	3	10	4	7.75939	3	8.11917
44	gi|118601013	adenine phosphoribosyltransferase [Mus musculus]	8.07236	9	7.84501	10	8.28266	8	8.06667
45	gi|20070412	ATP synthase subunit O, mitochondrial precursor [Mus musculus]	8.15132	5	7.76182	5	8.19824	4	8.03713
46	gi|158966704	40S ribosomal protein S16 [Mus musculus]	6.96177	6	6.80363	7	10	5	7.9218
47	gi|27754056	tubulin beta-6 chain [Mus musculus]	7.45605	25	7.24033	27	9.02867	22	7.90835
48	gi|183396771	60 kDa heat shock protein, mitochondrial [Mus musculus]	7.2624	42	7.11298	59	8.6109	39	7.66209
49	gi|1883538955	T-complex protein 1 subunit zeta [Mus musculus]	7.66338	18	7.09053	21	8.18207	15	7.64533
50	gi|31982755	vimentin [Mus musculus]	6.6566	28	7.25034	32	8.9596	30	7.62218
51	gi|20149756	eukaryotic initiation factor 4A-III [Mus musculus]	#	#	9.30273	8	5.88117	4	7.59195
52	gi|6754212	heme oxygenase 1 [Mus musculus]	7.01793	7	10	8	5.60061	3	7.53951
53	gi|126723461	T-complex protein 1 subunit theta [Mus musculus]	7.51008	10	7.02366	11	8.02493	8	7.51955
54	gi|6679587	ras-related protein Rab-1A [Mus musculus]	6.44416	4	8.57744	4	#	#	7.5108
55	gi|148747424	ADP/ATP translocase 1 [Mus musculus]	6.47467	10	7.3177	14	8.66034	8	7.48424
56	gi|9790051	ATP-dependent 6-phosphofructokinase, platelet type isoform 1 [Mus musculus]	6.90274	8	7.5705	12	7.94475	9	7.47266
57	gi|31982186	malate dehydrogenase, mitochondrial precursor [Mus musculus]	7.91646	12	8.20908	14	6.19564	13	7.44039
58	gi|52353955	D-3-phosphoglycerate dehydrogenase [Mus musculus]	8.18616	7	7.86829	10	6.21862	6	7.42436
59	gi|31542366	cyclin-dependent kinase 1 [Mus musculus]	4.43442	3	10	5	#	#	7.21721
60	gi|6671509	actin, cytoplasmic 1 [Mus musculus]	7.82483	63	6.81962	76	6.98868	52	7.21104
61	gi|54292132	phosphoserine aminotransferase isoform 1 [Mus musculus]	4.76515	3	6.79393	5	10	5	7.18636
62	gi|568958751	hypoxia up-regulated protein 1 isoform X2 [Mus musculus]	6.33449	7	6.82816	7	8.36859	6	7.17708
63	gi|577019542	trifunctional enzyme subunit beta, mitochondrial precursor [Mus musculus]	5.00967	4	6.02252	4	10	4	7.01073
64	gi|170763467	mitochondrial import inner membrane translocase subunit TIM44 [Mus musculus]	6.27893	3	7.70615	3	#	#	6.99254
65	gi|568962761	guanine nucleotide-binding protein G(i) subunit alpha-2 isoform X1 [Mus musculus]	7.01946	6	6.16074	9	7.76537	6	6.98185
66	gi|226342960	very-long-chain enoyl-CoA reductase isoform 2 [Mus musculus]	7.08661	4	6.8539	4	#	#	6.97026
67	gi|758371933	ras-related protein Rab-5C isoform 2 [Mus musculus]	4.04915	3	6.79942	3	10	3	6.94952
68	gi|31560653	ATP-dependent 6-phosphofructokinase, liver type isoform 1 [Mus musculus]	#	#	7.18395	6	6.57279	5	6.87837
69	gi|21450625	eukaryotic initiation factor 4A-I isoform 1 [Mus musculus]	7.61289	14	6.41199	15	6.46893	11	6.83127
70	gi|211065507	aspartate--tRNA ligase, cytoplasmic isoform 1 [Mus musculus]	7.40227	7	6.75903	8	6.03584	6	6.73238
71	gi|22267442	cytochrome b-c1 complex subunit 2, mitochondrial precursor [Mus musculus]	4.61473	5	6.81091	5	8.62266	3	6.68277
72	gi|657406275	tropomyosin alpha-3 chain isoform Tpm3.4cy [Mus musculus]	9.53689	4	7.03613	5	3.43842	3	6.67048
73	gi|27502349	mitochondrial-processing peptidase subunit alpha precursor [Mus musculus]	7.27105	4	8.9448	4	3.62231	4	6.61272
74	gi|21450129	acetyl-CoA acetyltransferase, mitochondrial precursor [Mus musculus]	6.03362	7	6.45949	8	7.18882	7	6.56064
75	gi|568986698	S-formylglutathione hydrolase isoform X1 [Mus musculus]	6.25652	4	6.67934	6	#	#	6.46793
76	gi|6753620	ATP-dependent RNA helicase DDX3X [Mus musculus]	4.61522	8	4.19131	9	10	6	6.26884
77	gi|18390323	ras-related protein Rab-14 [Mus musculus]	6.80341	5	8.1167	6	3.83212	6	6.25075
78	gi|31982724	myb-binding protein 1A [Mus musculus]	5.42482	12	5.58972	17	7.70716	13	6.24057
79	gi|7305143	hexokinase-2 [Mus musculus]	7.06778	9	5.47553	11	5.9473	8	6.16354
80	gi|672424492	heterogeneous nuclear ribonucleoprotein K isoform 4 [Mus musculus]	9.00339	5	6.97448	5	2.44945	4	6.14244
81	gi|226823367	fumarate hydratase, mitochondrial precursor [Mus musculus]	7.02167	6	6.69251	8	4.69128	5	6.13515
82	gi|12963737	exportin-2 [Mus musculus]	6.076	5	5.91635	8	6.32524	7	6.10586
83	gi|88014720	importin subunit beta-1 [Mus musculus]	8.20996	4	5.39349	7	4.64694	7	6.08346
84	gi|31982373	rRNA 2'-O-methyltransferase fibrillarin [Mus musculus]	6.24598	8	5.65316	10	6.1294	9	6.00951
85	gi|31981690	heat shock cognate 71 kDa protein isoform 1 [Mus musculus]	5.75918	23	6.20458	26	5.97621	22	5.97999
86	gi|700274133	DNA replication licensing factor MCM5 [Mus musculus]	6.21133	8	6.37174	9	5.34138	8	5.97482
87	gi|652698106	ras-related protein Rab-7a [Mus musculus]	7.61492	8	6.22475	11	3.84527	6	5.89498
88	gi|13385294	prenylcysteine oxidase isoform 1 precursor [Mus musculus]	5.32619	4	6.34198	5	#	#	5.83408
89	gi|568918155	nucleolar protein 56 isoform X1 [Mus musculus]	5.92507	8	#	#	5.67676	10	5.80092
90	gi|255958294	delta-1-pyrroline-5-carboxylate synthase isoform 2 [Mus musculus]	3.5132	8	3.70556	13	10	8	5.73959
91	gi|169234614	cis-aconitate decarboxylase [Mus musculus]	6.39289	14	5.49366	17	5.28513	14	5.72389
92	gi|33859650	extended synaptotagmin-1 [Mus musculus]	8.60468	5	2.44979	5	5.60613	5	5.55353
93	gi|112293266	heat shock 70 kDa protein 4 [Mus musculus]	5.27782	6	6.18452	9	5.11505	7	5.5258
94	gi|170784829	procollagen galactosyltransferase 1 isoform 1 precursor [Mus musculus]	9.27535	5	1.77619	7	#	#	5.52577
95	gi|819023691	NAD(P) transhydrogenase, mitochondrial isoform 2 [Mus musculus]	5.38222	3	5.62588	3	#	#	5.50405
96	gi|27370092	elongation factor Tu, mitochondrial isoform 1 [Mus musculus]	4.18197	12	5.2986	14	7.02611	11	5.50223
97	gi|568977916	basic leucine zipper and W2 domain-containing protein 2 isoform X1 [Mus musculus]	4.66275	3	6.29059	4	#	#	5.47667
98	gi|134288917	cytoplasmic dynein 1 heavy chain 1 [Mus musculus]	4.16539	7	3.96767	17	8.29674	8	5.4766
99	gi|6755965	voltage-dependent anion-selective channel protein 2 [Mus musculus]	5.49137	7	5.93487	8	4.92181	6	5.44935
100	gi|755553348	eukaryotic translation initiation factor 4 gamma 1 isoform X5 [Mus musculus]	6.46501	3	6.24261	3	3.29913	5	5.33558
101	gi|11968166	cathepsin Z preproprotein [Mus musculus]	5.70733	4	4.87701	4	#	#	5.29217
102	gi|126032329	elongation factor 1-alpha 1 [Mus musculus]	5.09266	44	5.20127	54	5.45376	39	5.24923
103	gi|765365466	apoptosis inhibitor 5 isoform 1 [Mus musculus]	#	#	3.82801	3	6.64687	5	5.23744
104	gi|21703884	L-2-hydroxyglutarate dehydrogenase, mitochondrial precursor [Mus musculus]	4.97371	3	5.47965	3	#	#	5.22668
105	gi|1907095006	60S ribosomal protein L9-like [Mus musculus]	5.58587	4	5.25598	5	4.82028	4	5.22071
106	gi|238814391	T-complex protein 1 subunit eta [Mus musculus]	4.42824	8	5.05562	12	6.11098	7	5.19828
107	gi|145207996	insulin-like growth factor 2 mRNA-binding protein 2 [Mus musculus]	#	#	3.44133	4	6.7866	3	5.11397
108	gi|6671664	calnexin precursor [Mus musculus]	4.54318	4	5.02038	4	5.6867	4	5.08342
109	gi|6671702	T-complex protein 1 subunit epsilon isoform 1 [Mus musculus]	6.47571	6	4.29369	9	4.472	6	5.08046
110	gi|6755376	40S ribosomal protein S7 [Mus musculus]	4.46021	7	4.30688	7	6.38478	6	5.05062
111	gi|93102409	fatty acid synthase [Mus musculus]	2.39837	4	2.95418	7	9.76505	3	5.0392
112	gi|58037465	60S ribosomal protein L18a [Mus musculus]	#	#	3.8151	5	6.25234	3	5.03372
113	gi|13385466	prostaglandin reductase 1 [Mus musculus]	5.46487	3	5.84296	3	3.30786	4	4.87189
114	gi|72384374	nucleolar RNA helicase 2 [Mus musculus]	5.85511	5	5.25512	9	3.49946	7	4.8699
115	gi|164607135	glutaminase kidney isoform, mitochondrial isoform 2 [Mus musculus]	4.41437	5	5.29308	5	#	#	4.85372
116	gi|568916002	dolichyl-diphosphooligosaccharide--protein glycosyltransferase subunit 2 isoform X1 [Mus musculus]	4.76801	5	6.10511	5	3.68224	6	4.85179
117	gi|6753036	aldehyde dehydrogenase, mitochondrial isoform 1 precursor [Mus musculus]	#	#	7.04758	8	2.62527	6	4.83643
118	gi|6678365	GTP-binding nuclear protein Ran [Mus musculus]	5.10927	3	4.13062	3	5.24781	3	4.82923
119	gi|6753320	T-complex protein 1 subunit gamma [Mus musculus]	4.07063	11	4.85607	11	5.53316	14	4.81995
120	gi|71725358	proteasome activator complex subunit 2 isoform 2 [Mus musculus]	4.17508	4	5.45667	4	#	#	4.81587
121	gi|165932389	nuclear pore complex protein Nup155 [Mus musculus]	4.34716	3	5.27122	4	#	#	4.80919
122	gi|1781914484	asparagine--tRNA ligase, cytoplasmic isoform 1 [Mus musculus]	4.08751	3	5.41331	4	#	#	4.75041
123	gi|23956214	splicing factor, proline- and glutamine-rich [Mus musculus]	4.06513	3	5.41168	3	#	#	4.7384
124	gi|666875876	adenylyl cyclase-associated protein 1 [Mus musculus]	5.46902	5	3.94849	9	#	#	4.70876
125	gi|84370288	hexokinase-3 isoform 1 [Mus musculus]	4.29937	4	5.83261	5	3.92645	5	4.68614
126	gi|6806903	sarcoplasmic/endoplasmic reticulum calcium ATPase 2 isoform a [Mus musculus]	6.97166	5	5.03422	7	1.97404	4	4.65997
127	gi|10242373	DNA replication licensing factor MCM7 isoform a [Mus musculus]	3.87043	6	4.53475	8	5.55195	5	4.65238
128	gi|110625624	T-complex protein 1 subunit alpha isoform 1 [Mus musculus]	3.88713	11	4.50824	14	5.51233	10	4.6359
129	gi|6678359	transketolase [Mus musculus]	4.67304	11	4.72969	13	4.47368	11	4.62547
130	gi|568906305	NADH-ubiquinone oxidoreductase 75 kDa subunit, mitochondrial isoform X1 [Mus musculus]	5.29451	3	3.80499	3	#	#	4.54975
131	gi|568994470	V-type proton ATPase catalytic subunit A isoform X1 [Mus musculus]	4.70118	19	4.55994	22	4.38343	16	4.54818
132	gi|15617203	chloride intracellular channel protein 1 [Mus musculus]	4.94416	3	3.9386	5	#	#	4.44138
133	gi|6679421	NADPH--cytochrome P450 reductase [Mus musculus]	4.2473	4	4.60241	5	#	#	4.42486
134	gi|357394934	non-POU domain-containing octamer-binding protein [Mus musculus]	5.46511	10	4.82201	10	2.98695	5	4.42469
135	gi|31982856	dihydrolipoyl dehydrogenase, mitochondrial precursor [Mus musculus]	3.30451	6	3.50535	7	6.375	7	4.39495
136	gi|255069715	cytosol aminopeptidase [Mus musculus]	4.05471	9	4.25748	9	4.83101	8	4.38107
137	gi|262118273	arginine--tRNA ligase, cytoplasmic [Mus musculus]	4.4896	5	3.98005	5	4.63553	4	4.36839
138	gi|6754036	aspartate aminotransferase, mitochondrial [Mus musculus]	5.49283	11	3.74621	13	3.80404	9	4.34769
139	gi|167234411	iron-sulfur protein NUBPL precursor [Mus musculus]	4.36128	3	4.30922	3	#	#	4.33525
140	gi|75677435	aldehyde dehydrogenase family 3 member A2 isoform 2 [Mus musculus]	4.30517	3	4.30517	3	#	#	4.30517
141	gi|6754254	heat shock protein HSP 90-alpha [Mus musculus]	4.81232	11	5.01645	11	2.99333	8	4.27403
142	gi|6755372	40S ribosomal protein S3 [Mus musculus]	3.36437	17	4.08822	20	5.33073	11	4.26111
143	gi|162461907	stress-70 protein, mitochondrial [Mus musculus]	3.54941	9	4.76012	12	4.39442	7	4.23465
144	gi|282398108	dolichyl-diphosphooligosaccharide--protein glycosyltransferase subunit 1 precursor [Mus musculus]	4.90163	10	4.3389	10	3.35839	9	4.19964
145	gi|171184435	very-long-chain (3R)-3-hydroxyacyl-CoA dehydratase 3 [Mus musculus]	4.32213	3	4.02806	3	#	#	4.1751
146	gi|255918149	DNA replication licensing factor MCM4 [Mus musculus]	3.67421	3	3.50015	3	5.1746	5	4.11632
147	gi|1707919305	triosephosphate isomerase [Mus musculus]	4.53158	6	4.58686	8	3.16891	4	4.09578
148	gi|755565294	40S ribosomal protein S4, X isoform isoform X1 [Mus musculus]	3.91929	3	4.26875	3	#	#	4.09402
149	gi|42415475	protein disulfide-isomerase precursor [Mus musculus]	4.26055	6	3.84641	9	#	#	4.05348
150	gi|11464971	pleckstrin [Mus musculus]	2.41771	3	5.67058	4	#	#	4.04415
151	gi|7657583	calcium-binding mitochondrial carrier protein Aralar2 isoform 1 [Mus musculus]	3.58705	5	3.75989	5	4.77079	7	4.03924
152	gi|6754816	septin-2 isoform a [Mus musculus]	5.67279	3	3.33069	6	2.86137	3	3.95495
153	gi|6755100	proliferation-associated protein 2G4 [Mus musculus]	#	#	3.30185	4	4.59235	3	3.9471
154	gi|257153454	nicotinamide phosphoribosyltransferase [Mus musculus]	3.57809	4	3.64535	4	4.58832	4	3.93725
155	gi|29126205	3-ketoacyl-CoA thiolase, mitochondrial [Mus musculus]	3.35687	4	4.41782	4	#	#	3.88734
156	gi|1302188017	T-complex protein 1 subunit beta [Mus musculus]	4.40955	9	4.31692	13	2.88937	9	3.87195
157	gi|1907193223	40S ribosomal protein S2-like [Mus musculus]	2.92119	3	3.00614	5	5.67439	4	3.86724
158	gi|568975424	mitochondrial 2-oxoglutarate/malate carrier protein isoform X1 [Mus musculus]	3.62955	4	4.03443	4	#	#	3.83199
159	gi|7242171	proliferating cell nuclear antigen [Mus musculus]	4.13666	4	3.49885	4	#	#	3.81776
160	gi|261824000	proteasome subunit alpha type-3 isoform a [Mus musculus]	4.11771	4	3.50843	4	#	#	3.81307
161	gi|1907069704	heterogeneous nuclear ribonucleoprotein U isoform X2 [Mus musculus]	2.49672	12	2.5525	15	6.33493	4	3.79471
162	gi|568966988	phosphate carrier protein, mitochondrial isoform X1 [Mus musculus]	3.31317	3	#	#	4.23272	3	3.77295
163	gi|116089322	lon protease homolog, mitochondrial precursor [Mus musculus]	3.32216	5	4.01781	8	3.90371	3	3.74789
164	gi|27754134	60S ribosomal protein L7-like 1 [Mus musculus]	#	#	3.53205	3	3.93371	3	3.73288
165	gi|755517048	heterogeneous nuclear ribonucleoproteins A2/B1 isoform X1 [Mus musculus]	3.67218	4	3.60821	4	#	#	3.6402
166	gi|126723336	prohibitin-2 [Mus musculus]	3.64715	6	3.75917	6	3.48973	3	3.63202
167	gi|6755967	voltage-dependent anion-selective channel protein 3 isoform 2 [Mus musculus]	5.17652	4	2.04759	4	#	#	3.61205
168	gi|120407050	nucleolar protein 58 [Mus musculus]	3.62689	4	3.54124	5	#	#	3.58407
169	gi|254675270	40S ribosomal protein S5 [Mus musculus]	2.03465	4	2.66358	5	5.91732	3	3.53852
170	gi|83816893	probable ATP-dependent RNA helicase DDX5 [Mus musculus]	3.54751	4	3.9524	5	3.07374	6	3.52455
171	gi|6678131	spermidine synthase [Mus musculus]	4.82246	3	3.20087	3	2.51135	3	3.51156
172	gi|6755004	apoptosis-inducing factor 1, mitochondrial isoform 1 precursor [Mus musculus]	3.99048	4	3.76708	5	2.69862	4	3.48539
173	gi|85861164	2-oxoglutarate dehydrogenase, mitochondrial isoform 3 precursor [Mus musculus]	3.23394	4	3.41626	5	3.70078	6	3.45032
174	gi|13385998	heat shock protein 75 kDa, mitochondrial precursor [Mus musculus]	3.28812	10	2.67405	18	4.33219	8	3.43145
175	gi|31981515	60S ribosomal protein L7 [Mus musculus]	3.97511	6	3.10033	6	2.99581	6	3.35708
176	gi|13399310	40S ribosomal protein S10 isoform 1 [Mus musculus]	3.96227	5	3.94274	5	2.10947	5	3.33816
177	gi|21450277	sodium/potassium-transporting ATPase subunit alpha-1 [Mus musculus]	3.60625	5	3.65112	6	2.67758	3	3.31165
178	gi|110835726	pre-mRNA-splicing factor ATP-dependent RNA helicase DHX15 isoform 1 [Mus musculus]	3.62238	3	2.90867	3	#	#	3.26552
179	gi|82617575	bifunctional glutamate/proline--tRNA ligase isoform 1 [Mus musculus]	2.49057	8	3.28156	12	3.97216	5	3.2481
180	gi|356640163	serine hydroxymethyltransferase, mitochondrial isoform 2 [Mus musculus]	3.08118	13	3.08607	17	3.4973	12	3.22152
181	gi|568960833	pyruvate kinase PKM isoform X4 [Mus musculus]	#	#	3.27448	26	3.12807	18	3.20127
182	gi|6755863	endoplasmin precursor [Mus musculus]	3.32761	7	3.36752	9	2.90398	4	3.1997
183	gi|255003735	60S ribosomal protein L10a isoform 1 [Mus musculus]	3.60939	6	3.72849	6	2.21606	4	3.18465
184	gi|568921945	prelamin-A/C isoform X1 [Mus musculus]	3.35587	14	3.41623	19	2.70936	11	3.16049
185	gi|24762230	40S ribosomal protein S15a [Mus musculus]	3.45452	3	2.77429	3	#	#	3.1144
186	gi|6677813	40S ribosomal protein S8 [Mus musculus]	3.31659	10	3.02606	12	2.8744	8	3.07235
187	gi|118130785	tyrosine-protein phosphatase non-receptor type 6 isoform b [Mus musculus]	4.64675	3	2.13219	7	2.42508	7	3.068
188	gi|1577429113	protein disulfide-isomerase A6 precursor [Mus musculus]	2.9782	4	3.15109	5	#	#	3.06465
189	gi|491222947	phenylalanine--tRNA ligase beta subunit [Mus musculus]	3.21862	3	2.89109	3	#	#	3.05486
190	gi|1593795302	tyrosine--tRNA ligase, cytoplasmic [Mus musculus]	2.98256	3	3.07418	3	#	#	3.02837
191	gi|755550818	NADH-cytochrome b5 reductase 3 isoform X1 [Mus musculus]	2.99626	4	3.2929	5	2.72868	5	3.00595
192	gi|568975337	clathrin heavy chain 1 isoform X2 [Mus musculus]	3.26061	17	3.22221	24	2.51778	18	3.0002
193	gi|255308899	60S ribosomal protein L3 [Mus musculus]	2.60669	6	2.75873	7	3.57753	3	2.98099
194	gi|568958785	dynamin-2 isoform X8 [Mus musculus]	2.92899	4	2.99928	4	#	#	2.96413

## Sheet: D. RAW264.7 PGDA
Sl. No.	Accession Number	Protein Name	Replicate 1		Replicate 2		Replicate 3		Average H/L Ratio
			H/L Ratio	Peptide Count	H/L Ratio	Peptide Count	H/L Ratio	Peptide Count
1	gi|31982091	mitochondrial import receptor subunit TOM22 homolog [Mus musculus]	#	#	10	7	10	3	10
2	gi|6753556	cathepsin D precursor [Mus musculus]	10	38	10	43	10	39	10
3	gi|6755899	translin [Mus musculus]	#	#	10	5	10	3	10
4	gi|121674797	palmitoyl-protein thioesterase 1 precursor [Mus musculus]	#	#	10	4	10	4	10
5	gi|62198717	cytochrome c oxidase subunit II (mitochondrion) [Mus musculus domesticus]	10	9	10	5	10	7	10
6	gi|6681079	cathepsin B preproprotein [Mus musculus]	10	16	9.92202	16	10	17	9.97401
7	gi|651165917	cytochrome c oxidase subunit 4 isoform 1, mitochondrial isoform 1 [Mus musculus]	9.77582	5	10	4	10	6	9.92527
8	gi|31982755	vimentin [Mus musculus]	9.75584	34	10	27	10	36	9.91861
9	gi|568947472	nucleobindin-1 isoform X1 [Mus musculus]	9.95964	5	9.74736	8	10	7	9.90233
10	gi|227116345	proteasome subunit beta type-2 [Mus musculus]	10	8	10	6	8.97063	7	9.65688
11	gi|38142460	electron transfer flavoprotein subunit beta [Mus musculus]	10	8	10	10	8.88871	10	9.62957
12	gi|6755963	voltage-dependent anion-selective channel protein 1 isoform 2 [Mus musculus]	8.64285	10	10	11	10	9	9.54762
13	gi|224994260	40S ribosomal protein SA [Mus musculus]	10	11	8.42304	8	10	14	9.47435
14	gi|7242197	proteasome subunit beta type-1 [Mus musculus]	10	7	8.23541	8	10	7	9.4118
15	gi|6679583	ras-related protein Rab-11B [Mus musculus]	10	4	7.4466	3	10	5	9.14887
16	gi|33563256	guanine nucleotide-binding protein G(i) subunit alpha-3 [Mus musculus]	10	11	9.60155	6	7.80985	8	9.13713
17	gi|6680618	medium-chain specific acyl-CoA dehydrogenase, mitochondrial precursor [Mus musculus]	10	11	7.05307	7	9.37011	10	8.80773
18	gi|6755376	40S ribosomal protein S7 [Mus musculus]	10	7	6.20065	9	9.5424	11	8.58102
19	gi|9790159	phosphatidylinositol transfer protein beta isoform isoform 2 [Mus musculus]	10	3	#	#	7.08477	3	8.54238
20	gi|6755204	proteasome subunit beta type-5 [Mus musculus]	10	9	8.1448	6	6.84903	5	8.33128
21	gi|21450129	acetyl-CoA acetyltransferase, mitochondrial precursor [Mus musculus]	9.83601	14	7.24139	11	7.69699	15	8.25813
22	gi|577019542	trifunctional enzyme subunit beta, mitochondrial precursor [Mus musculus]	10	9	6.45268	6	8.25071	9	8.23446
23	gi|6679937	glyceraldehyde-3-phosphate dehydrogenase isoform 2 [Mus musculus]	10	67	6.8617	56	7.39841	62	8.08671
24	gi|31982522	short-chain specific acyl-CoA dehydrogenase, mitochondrial precursor [Mus musculus]	10	6	5.59329	6	8.65932	7	8.0842
25	gi|758371933	ras-related protein Rab-5C isoform 2 [Mus musculus]	#	#	10	3	6.0495	3	8.02475
26	gi|568921596	ras-related protein Rap-1A isoform X1 [Mus musculus]	8.65262	3	7.3192	4	#	#	7.98591
27	gi|1720359971	ADP-ribosylation factor-like protein 1 isoform X1 [Mus musculus]	#	#	6.68789	4	9.09509	3	7.89149
28	gi|71725358	proteasome activator complex subunit 2 isoform 2 [Mus musculus]	5.74161	3	#	#	10	6	7.8708
29	gi|6671664	calnexin precursor [Mus musculus]	6.50606	10	8.14085	8	8.68041	6	7.77577
30	gi|6754084	glutathione S-transferase Mu 1 isoform 2 [Mus musculus]	8.23272	7	4.9489	6	9.90559	3	7.69574
31	gi|6680718	ADP-ribosylation factor 3 [Mus musculus]	10	5	5.08885	7	#	#	7.54442
32	gi|124248577	26S proteasome regulatory subunit 6B [Mus musculus]	8.26035	4	4.22127	3	10	5	7.49387
33	gi|24762230	40S ribosomal protein S15a [Mus musculus]	8.00878	5	4.34206	4	10	3	7.45028
34	gi|6679587	ras-related protein Rab-1A [Mus musculus]	#	#	6.61299	6	8.28175	6	7.44737
35	gi|1907185385	MLV-related proviral Env polyprotein-like [Mus musculus]	10	4	#	#	4.86152	7	7.43076
36	gi|158966704	40S ribosomal protein S16 [Mus musculus]	7.79075	6	6.27423	7	7.96576	6	7.34358
37	gi|14149647	60S ribosomal protein L9 [Mus musculus]	5.52633	10	9.11173	8	#	#	7.31903
38	gi|18152793	pyruvate dehydrogenase E1 component subunit beta, mitochondrial precursor [Mus musculus]	10	7	4.00716	7	7.93853	5	7.31523
39	gi|7110703	26S proteasome regulatory subunit 8 [Mus musculus]	9.39249	8	5.21359	7	6.92548	7	7.17719
40	gi|13385518	ADP-ribosylation factor-like protein 8B [Mus musculus]	6.89031	4	4.5961	4	9.82244	3	7.10295
41	gi|8392847	alpha-centractin isoform 1 [Mus musculus]	6.19319	3	#	#	8.00962	3	7.10141
42	gi|225543383	insulin-like growth factor 2 mRNA-binding protein 3 [Mus musculus]	6.05316	5	8.09494	4	#	#	7.07405
43	gi|31981592	EH domain-containing protein 4 [Mus musculus]	8.24444	10	6.39399	9	6.55797	7	7.06547
44	gi|657406275	tropomyosin alpha-3 chain isoform Tpm3.4cy [Mus musculus]	7.88343	6	6.1906	6	6.86245	6	6.97883
45	gi|7710086	ras-related protein Rab-10 [Mus musculus]	9.27007	5	5.93255	4	5.52708	5	6.9099
46	gi|22165384	tubulin beta-4B chain [Mus musculus]	7.09044	52	6.82905	61	6.75929	60	6.89293
47	gi|7106439	tubulin beta-5 chain [Mus musculus]	9.22464	59	6.74302	65	4.65607	62	6.87458
48	gi|569003989	60S ribosomal protein L17 isoform X2 [Mus musculus]	#	#	6.11543	4	7.63087	3	6.87315
49	gi|7305109	ribosomal RNA small subunit methyltransferase NEP1 [Mus musculus]	#	#	5.33368	4	8.33642	4	6.83505
50	gi|6755372	40S ribosomal protein S3 [Mus musculus]	8.27282	20	5.78804	23	6.32968	20	6.79685
51	gi|22267442	cytochrome b-c1 complex subunit 2, mitochondrial precursor [Mus musculus]	4.74794	4	#	#	8.82621	3	6.78707
52	gi|34740335	tubulin alpha-1B chain [Mus musculus]	5.9093	43	7.02506	39	7.36257	45	6.76564
53	gi|227500281	electron transfer flavoprotein subunit alpha, mitochondrial [Mus musculus]	7.20295	7	8.27182	8	4.77762	8	6.7508
54	gi|568962761	guanine nucleotide-binding protein G(i) subunit alpha-2 isoform X1 [Mus musculus]	9.13111	14	5.52021	14	5.16703	17	6.60612
55	gi|27754103	26S proteasome regulatory subunit 10B [Mus musculus]	10	6	3.80298	5	5.9902	7	6.59773
56	gi|33563282	proteasome subunit alpha type-1 [Mus musculus]	#	#	3.18123	5	10	3	6.59061
57	gi|13399310	40S ribosomal protein S10 isoform 1 [Mus musculus]	7.39443	5	4.52202	4	7.77353	6	6.56333
58	gi|31980648	ATP synthase subunit beta, mitochondrial precursor [Mus musculus]	6.62978	42	5.82583	36	7.11815	32	6.52458
59	gi|161760634	tyrosine-protein kinase Lyn isoform B [Mus musculus]	10	3	3.14929	6	6.26271	3	6.47067
60	gi|568967051	GTP-binding protein SAR1a isoform X1 [Mus musculus]	6.73606	3	#	#	6.20157	3	6.46882
61	gi|755503314	cathepsin S isoform X1 [Mus musculus]	6.07255	3	3.99338	3	8.84172	4	6.30255
62	gi|19527026	leucine-rich repeat-containing protein 59 [Mus musculus]	7.36306	4	#	#	5.2059	3	6.28448
63	gi|7657357	nucleosome assembly protein 1-like 1 isoform 2 [Mus musculus]	6.90905	5	5.63692	5	#	#	6.27298
64	gi|27370092	elongation factor Tu, mitochondrial isoform 1 [Mus musculus]	6.1177	12	6.01989	11	6.58324	14	6.24028
65	gi|93102415	trifunctional purine biosynthetic protein adenosine-3 [Mus musculus]	8.92904	5	3.5193	4	#	#	6.22417
66	gi|6753448	tripeptidyl-peptidase 1 preproprotein [Mus musculus]	7.56568	5	#	#	4.84132	5	6.2035
67	gi|254553321	40S ribosomal protein S3a [Mus musculus]	7.33354	8	7.93162	7	3.31159	5	6.19225
68	gi|392357527	histocompatibility 2, D region locus L [Mus musculus]	5.20325	8	8.9837	6	4.2665	6	6.15115
69	gi|148747424	ADP/ATP translocase 1 [Mus musculus]	7.08912	10	7.31303	6	4.03036	9	6.14417
70	gi|183396771	60 kDa heat shock protein, mitochondrial [Mus musculus]	6.93178	21	5.74403	25	5.74581	23	6.14054
71	gi|31982520	long-chain specific acyl-CoA dehydrogenase, mitochondrial precursor [Mus musculus]	7.43112	10	5.85441	8	5.08278	10	6.12277
72	gi|27370510	serum paraoxonase/lactonase 3 isoform 1 precursor [Mus musculus]	8.13559	3	5.56558	5	4.63604	3	6.1124
73	gi|126032329	elongation factor 1-alpha 1 [Mus musculus]	7.42527	69	5.76127	62	5.15026	65	6.11227
74	gi|6755965	voltage-dependent anion-selective channel protein 2 [Mus musculus]	7.51609	13	6.08641	10	4.59831	13	6.06694
75	gi|510936915	ras-related protein Rab-18 isoform 1 [Mus musculus]	5.89196	3	#	#	6.19034	3	6.04115
76	gi|10242373	DNA replication licensing factor MCM7 isoform a [Mus musculus]	8.83851	8	5.16878	8	4.09504	5	6.03411
77	gi|134053905	26S proteasome non-ATPase regulatory subunit 11 [Mus musculus]	4.97645	7	6.94884	7	6.0643	12	5.99653
78	gi|27370248	prenylcysteine oxidase-like precursor [Mus musculus]	4.85384	4	7.1174	3	#	#	5.98562
79	gi|22122523	GDP-mannose 4,6 dehydratase [Mus musculus]	7.4075	6	6.26361	5	4.26564	6	5.97892
80	gi|1758362531	macrophage-expressed gene 1 protein precursor [Mus musculus]	4.42309	7	6.0455	9	7.34545	11	5.93802
81	gi|226442772	membrane-associated progesterone receptor component 2 [Mus musculus]	6.73947	4	#	#	5.09376	3	5.91661
82	gi|6755967	voltage-dependent anion-selective channel protein 3 isoform 2 [Mus musculus]	7.14112	7	6.67253	7	3.68563	5	5.8331
83	gi|225637531	eukaryotic translation initiation factor 3 subunit F [Mus musculus]	7.19431	7	5.82054	5	4.46108	5	5.82531
84	gi|6680748	ATP synthase subunit alpha, mitochondrial precursor [Mus musculus]	6.49154	17	5.05183	18	5.77353	17	5.7723
85	gi|124487313	glutaminase kidney isoform, mitochondrial isoform 1 [Mus musculus]	6.23196	5	4.24812	5	6.57427	4	5.68478
86	gi|6671509	actin, cytoplasmic 1 [Mus musculus]	6.35462	96	5.08566	81	5.5341	106	5.65813
87	gi|6678794	dual specificity mitogen-activated protein kinase kinase 1 [Mus musculus]	4.66944	4	4.23327	3	7.97796	6	5.62689
88	gi|755512851	protein transport protein Sec31A isoform X13 [Mus musculus]	6.23645	4	6.05518	3	4.56883	3	5.62015
89	gi|13385296	basic leucine zipper and W2 domain-containing protein 1 [Mus musculus]	8.241	5	4.45804	3	4.01829	4	5.57245
90	gi|6754976	peroxiredoxin-1 [Mus musculus]	9.11388	6	4.13726	11	3.3511	10	5.53408
91	gi|12963643	39S ribosomal protein L46, mitochondrial [Mus musculus]	7.40454	3	3.64497	5	#	#	5.52476
92	gi|568958751	hypoxia up-regulated protein 1 isoform X2 [Mus musculus]	4.96779	10	6.36913	13	4.87208	14	5.403
93	gi|33859488	tubulin beta-2A chain [Mus musculus]	7.49348	49	#	#	3.0082	53	5.25084
94	gi|6680047	receptor of activated protein C kinase 1 [Mus musculus]	6.88321	15	4.31651	17	4.43585	14	5.21186
95	gi|568931763	60S ribosomal protein L11 isoform X1 [Mus musculus]	5.28839	4	5.50905	3	4.78495	3	5.19413
96	gi|31981100	40S ribosomal protein S14 [Mus musculus]	5.96403	5	5.33813	8	4.25956	5	5.18724
97	gi|17647119	short/branched chain specific acyl-CoA dehydrogenase, mitochondrial [Mus musculus]	#	#	5.7917	3	4.55645	5	5.17407
98	gi|6753036	aldehyde dehydrogenase, mitochondrial isoform 1 precursor [Mus musculus]	5.20738	18	5.19623	17	5.07971	14	5.16111
99	gi|21539593	interferon-induced transmembrane protein 3 [Mus musculus]	3.94997	5	4.43607	7	6.93406	4	5.1067
100	gi|568971509	developmentally-regulated GTP-binding protein 2 isoform X1 [Mus musculus]	#	#	5.57664	3	4.6246	4	5.10062
101	gi|568991618	neutrophil cytosol factor 4 isoform X1 [Mus musculus]	6.73281	3	#	#	3.46579	4	5.0993
102	gi|568917955	sulfide:quinone oxidoreductase, mitochondrial isoform X1 [Mus musculus]	3.37886	4	2.77917	6	9.10865	3	5.08889
103	gi|6678365	GTP-binding nuclear protein Ran [Mus musculus]	5.85053	10	4.70174	8	4.51911	9	5.02379
104	gi|7106303	EH domain-containing protein 1 [Mus musculus]	2.49272	3	7.52382	4	#	#	5.00827
105	gi|11968166	cathepsin Z preproprotein [Mus musculus]	2.30656	5	5.93695	3	6.73495	3	4.99282
106	gi|6678467	tubulin alpha-4A chain isoform 1 [Mus musculus]	5.36181	34	5.70338	34	3.89731	39	4.9875
107	gi|568982445	tyrosine-protein kinase SYK isoform X2 [Mus musculus]	#	#	3.13634	5	6.80096	3	4.96865
108	gi|29893569	eukaryotic translation initiation factor 5 [Mus musculus]	#	#	6.09591	4	3.82504	7	4.96047
109	gi|20070412	ATP synthase subunit O, mitochondrial precursor [Mus musculus]	6.45338	3	3.42079	4	#	#	4.93708
110	gi|33859662	synaptic vesicle membrane protein VAT-1 homolog [Mus musculus]	6.17683	6	4.12196	6	4.50701	5	4.93527
111	gi|568975049	formin-like protein 1 isoform X10 [Mus musculus]	#	#	4.32388	3	5.46919	3	4.89653
112	gi|922960012	DNA replication licensing factor MCM6 isoform 2 [Mus musculus]	7.95304	4	3.2971	5	3.34495	5	4.86503
113	gi|27754056	tubulin beta-6 chain [Mus musculus]	6.39784	28	4.02184	30	4.00311	31	4.8076
114	gi|13385294	prenylcysteine oxidase isoform 1 precursor [Mus musculus]	4.63584	4	4.04801	5	5.71775	6	4.80053
115	gi|6679261	pyruvate dehydrogenase E1 component subunit alpha, somatic form, mitochondrial precursor [Mus musculus]	5.21203	4	3.78035	5	5.20412	4	4.73216
116	gi|225007593	heme oxygenase 2 isoform 1 [Mus musculus]	4.36711	3	2.99304	4	6.69324	3	4.68446
117	gi|672424487	heterogeneous nuclear ribonucleoprotein K isoform 1 [Mus musculus]	#	#	5.25007	6	4.07659	11	4.66333
118	gi|225579124	ras-related protein Rab-31 [Mus musculus]	3.34725	4	4.96086	4	5.49917	4	4.60242
119	gi|22094075	ADP/ATP translocase 2 [Mus musculus]	4.88972	11	3.35387	9	5.54426	14	4.59595
120	gi|568928945	CAAX prenyl protease 1 homolog isoform X1 [Mus musculus]	2.87091	3	4.58718	3	6.24613	6	4.56807
121	gi|254675270	40S ribosomal protein S5 [Mus musculus]	5.551	6	3.80401	8	4.33239	11	4.56247
122	gi|568916002	dolichyl-diphosphooligosaccharide--protein glycosyltransferase subunit 2 isoform X1 [Mus musculus]	6.74755	7	3.78592	7	3.11025	6	4.5479
123	gi|9256519	60S acidic ribosomal protein P1 [Mus musculus]	4.48421	3	5.46495	3	3.68212	3	4.54376
124	gi|145207996	insulin-like growth factor 2 mRNA-binding protein 2 [Mus musculus]	4.26397	6	4.23127	8	5.13548	6	4.54357
125	gi|89001109	guanine nucleotide-binding protein subunit alpha-13 isoform 1 [Mus musculus]	4.74895	4	3.44913	4	5.35375	6	4.51728
126	gi|6671507	actin, aortic smooth muscle [Mus musculus]	#	#	4.76561	23	4.26348	24	4.51455
127	gi|6754994	poly(rC)-binding protein 1 [Mus musculus]	6.3567	5	3.7722	4	3.39401	6	4.50764
128	gi|1907130649	sorting nexin-2 isoform X4 [Mus musculus]	#	#	4.05556	4	4.95264	7	4.5041
129	gi|188219589	lamin-B1 [Mus musculus]	5.24815	3	3.75797	4	#	#	4.50306
130	gi|70608131	MICOS complex subunit Mic60 isoform 1 [Mus musculus]	4.8309	5	#	#	4.02497	5	4.42794
131	gi|31981515	60S ribosomal protein L7 [Mus musculus]	5.25103	6	4.08494	10	3.8361	9	4.39069
132	gi|46593021	cytochrome b-c1 complex subunit 1, mitochondrial precursor [Mus musculus]	5.60664	7	2.83576	9	4.72687	10	4.38976
133	gi|171543858	hydroxymethylglutaryl-CoA lyase, mitochondrial isoform 1 precursor [Mus musculus]	3.55739	4	5.16929	4	#	#	4.36334
134	gi|550822351	ribosomal protein S6 kinase alpha-1 isoform b [Mus musculus]	2.54141	3	5.02159	3	5.50558	4	4.35619
135	gi|13385472	60S ribosomal protein L14 [Mus musculus]	5.26206	4	3.53368	5	4.21491	4	4.33688
136	gi|6679501	26S proteasome regulatory subunit 4 [Mus musculus]	4.32602	5	4.34283	6	#	#	4.33442
137	gi|568972457	60S ribosomal protein L19 isoform X2 [Mus musculus]	#	#	6.74904	7	1.91123	3	4.33014
138	gi|15617203	chloride intracellular channel protein 1 [Mus musculus]	5.05211	5	3.135	9	4.7907	6	4.32594
139	gi|124517663	annexin A1 [Mus musculus]	5.12919	11	4.416	13	3.4073	15	4.3175
140	gi|33859514	branched-chain-amino-acid aminotransferase, mitochondrial isoform 1 precursor [Mus musculus]	5.10618	4	4.29851	4	3.41693	3	4.27387
141	gi|42415475	protein disulfide-isomerase precursor [Mus musculus]	5.49157	10	3.99052	10	3.31592	9	4.266
142	gi|33186863	60S ribosomal protein L13 [Mus musculus]	4.49698	4	4.77184	6	3.47576	3	4.24819
143	gi|550544230	S-formylglutathione hydrolase isoform 1 [Mus musculus]	4.25081	14	4.48153	10	3.93581	15	4.22272
144	gi|13386054	actin-related protein 2/3 complex subunit 4 isoform 1 [Mus musculus]	3.63534	3	#	#	4.80229	3	4.21881
145	gi|158303322	proteasome subunit beta type-8 [Mus musculus]	4.48848	3	4.93241	3	3.21609	3	4.21233
146	gi|568970062	FAST kinase domain-containing protein 4 isoform X1 [Mus musculus]	7.09913	8	2.71181	4	2.80201	3	4.20432
147	gi|228008337	26S proteasome regulatory subunit 6A [Mus musculus]	4.15506	7	3.29666	5	5.14264	5	4.19812
148	gi|33859811	trifunctional enzyme subunit alpha, mitochondrial precursor [Mus musculus]	4.59642	18	4.12128	13	3.8117	20	4.17646
149	gi|268370151	V-type proton ATPase 116 kDa subunit a3 [Mus musculus]	4.52775	12	3.09434	10	4.84208	13	4.15472
150	gi|357394934	non-POU domain-containing octamer-binding protein [Mus musculus]	4.90139	7	3.93818	7	3.51883	6	4.11947
151	gi|261824000	proteasome subunit alpha type-3 isoform a [Mus musculus]	5.1722	3	#	#	3.03936	3	4.10578
152	gi|6671569	60S acidic ribosomal protein P0 [Mus musculus]	3.26827	4	3.63547	4	5.3768	8	4.09351
153	gi|652698106	ras-related protein Rab-7a [Mus musculus]	4.2996	7	3.6626	5	4.20612	5	4.05611
154	gi|568930628	heterochromatin protein 1-binding protein 3 isoform X7 [Mus musculus]	3.8303	4	4.09782	3	4.21663	4	4.04825
155	gi|568933219	ATP-binding cassette sub-family F member 2 isoform X1 [Mus musculus]	4.16051	3	3.9668	4	3.98746	4	4.03826
156	gi|10946574	creatine kinase B-type [Mus musculus]	5.20105	5	3.35216	3	3.5111	4	4.02144
157	gi|114205431	ATP-binding cassette sub-family E member 1 [Mus musculus]	5.00108	3	#	#	3.01654	4	4.00881
158	gi|37700232	nucleoside diphosphate kinase A [Mus musculus]	4.15995	4	3.57874	5	4.28532	4	4.008
159	gi|162461907	stress-70 protein, mitochondrial [Mus musculus]	4.55836	15	3.79133	18	3.66674	17	4.00548
160	gi|1907193223	40S ribosomal protein S2-like [Mus musculus]	3.80956	7	4.10293	5	4.03968	5	3.98406
161	gi|283135118	monofunctional C1-tetrahydrofolate synthase, mitochondrial precursor [Mus musculus]	5.47252	10	3.3856	12	3.06383	8	3.97398
162	gi|700274133	DNA replication licensing factor MCM5 [Mus musculus]	4.66669	12	3.58569	6	3.65146	7	3.96795
163	gi|39930335	ATP-binding cassette sub-family F member 1 [Mus musculus]	3.52222	4	4.34673	5	3.90059	8	3.92318
164	gi|255304938	receptor-type tyrosine-protein phosphatase alpha isoform 2 precursor [Mus musculus]	4.91076	4	3.55599	4	3.28916	3	3.91864
165	gi|126723336	prohibitin-2 [Mus musculus]	4.64348	3	3.13258	6	#	#	3.88803
166	gi|6679108	nucleophosmin isoform 1 [Mus musculus]	3.47658	3	3.97914	3	4.19217	4	3.88263
167	gi|9790055	mitochondrial carrier homolog 2 isoform 1 [Mus musculus]	#	#	4.95058	3	2.80886	4	3.87972
168	gi|568994470	V-type proton ATPase catalytic subunit A isoform X1 [Mus musculus]	3.43545	9	4.01389	16	4.15007	14	3.86647
169	gi|6754450	fatty acid-binding protein 5 isoform 1 [Mus musculus]	4.47225	6	3.42193	4	3.60546	4	3.83321
170	gi|1757649811	ATP synthase subunit gamma, mitochondrial isoform c [Mus musculus]	3.82299	4	#	#	3.82834	4	3.82566
171	gi|9790051	ATP-dependent 6-phosphofructokinase, platelet type isoform 1 [Mus musculus]	3.92974	9	4.11722	8	3.42536	8	3.82411
172	gi|58037465	60S ribosomal protein L18a [Mus musculus]	4.32897	5	3.10521	7	4.02248	8	3.81889
173	gi|227330590	E3 UFM1-protein ligase 1 [Mus musculus]	4.48353	3	3.14436	4	#	#	3.81394
174	gi|6671702	T-complex protein 1 subunit epsilon isoform 1 [Mus musculus]	5.51661	10	2.99976	8	2.89743	11	3.8046
175	gi|16418339	60S ribosomal protein L10 [Mus musculus]	3.87221	5	3.68211	5	#	#	3.77716
176	gi|261878543	C-1-tetrahydrofolate synthase, cytoplasmic [Mus musculus]	4.206	7	3.23693	6	3.85607	10	3.76633
177	gi|9055370	eukaryotic translation initiation factor 3 subunit I [Mus musculus]	3.00524	3	4.52014	3	#	#	3.76269
178	gi|1573307405	26S proteasome regulatory subunit 7 [Mus musculus]	4.18516	7	2.84082	6	4.23464	6	3.75354
179	gi|1883538955	T-complex protein 1 subunit zeta [Mus musculus]	3.57182	11	3.95417	9	3.70169	18	3.74256
180	gi|31982373	rRNA 2'-O-methyltransferase fibrillarin [Mus musculus]	3.77042	8	3.95575	8	3.49201	8	3.7394
181	gi|568908399	receptor-type tyrosine-protein phosphatase C isoform X4 [Mus musculus]	3.88095	8	3.34236	8	3.9629	10	3.72874
182	gi|1781907527	asparagine--tRNA ligase, cytoplasmic isoform 2 [Mus musculus]	4.05266	13	3.40273	11	#	#	3.72769
183	gi|755503406	rho guanine nucleotide exchange factor 2 isoform X4 [Mus musculus]	#	#	3.78053	6	3.67208	4	3.7263
184	gi|21539655	pre-mRNA-processing factor 6 [Mus musculus]	2.91317	4	2.37679	3	5.88232	3	3.72409
185	gi|27369581	calcium-binding mitochondrial carrier protein Aralar1 [Mus musculus]	2.65228	7	5.92309	7	2.55086	8	3.70874
186	gi|21450625	eukaryotic initiation factor 4A-I isoform 1 [Mus musculus]	3.38755	14	3.94244	17	3.71478	14	3.68159
187	gi|6677813	40S ribosomal protein S8 [Mus musculus]	3.9558	7	3.42471	12	3.65002	11	3.67684
188	gi|940516987	sphingosine-1-phosphate lyase 1 [Mus musculus]	4.41413	11	3.30251	10	3.22287	10	3.6465
189	gi|568921945	prelamin-A/C isoform X1 [Mus musculus]	3.83028	14	3.36694	15	3.69416	18	3.63046
190	gi|20149756	eukaryotic initiation factor 4A-III [Mus musculus]	5.3056	6	2.96129	8	2.61549	6	3.62746
191	gi|755551413	maestro heat-like repeat-containing protein family member 1 isoform X9 [Mus musculus]	4.03044	4	#	#	3.21018	4	3.62031
192	gi|75992927	long-chain-fatty-acid--CoA ligase 4 isoform 2 [Mus musculus]	4.57561	4	2.09848	5	4.12189	4	3.59866
193	gi|6679439	peptidyl-prolyl cis-trans isomerase A [Mus musculus]	3.74686	9	3.73026	15	3.25565	8	3.57759
194	gi|31543349	vesicle-fusing ATPase [Mus musculus]	4.37902	9	1.69023	5	4.63842	5	3.56922
195	gi|118130785	tyrosine-protein phosphatase non-receptor type 6 isoform b [Mus musculus]	4.59953	17	2.92679	19	3.16733	18	3.56455
196	gi|568971302	V-type proton ATPase 116 kDa subunit a1 isoform X7 [Mus musculus]	4.48234	7	2.59697	6	#	#	3.53965
197	gi|31542366	cyclin-dependent kinase 1 [Mus musculus]	2.83772	4	4.31768	3	3.4505	5	3.5353
198	gi|1707919305	triosephosphate isomerase [Mus musculus]	3.44701	6	3.30143	8	3.85622	8	3.53488
199	gi|1907069704	heterogeneous nuclear ribonucleoprotein U isoform X2 [Mus musculus]	4.52776	17	3.05973	16	2.99354	18	3.52701
200	gi|165932389	nuclear pore complex protein Nup155 [Mus musculus]	5.32477	4	2.08534	7	3.09234	6	3.50081
201	gi|6753322	T-complex protein 1 subunit delta [Mus musculus]	4.0219	11	3.61766	8	2.86015	9	3.4999
202	gi|6680924	cofilin-1 [Mus musculus]	3.97834	4	#	#	2.99675	5	3.48754
203	gi|30519943	sorting and assembly machinery component 50 homolog [Mus musculus]	2.80988	6	5.02694	3	2.59646	5	3.47776
204	gi|38372907	ATP-dependent RNA helicase DDX39A isoform a [Mus musculus]	4.23205	8	3.10572	7	3.06426	9	3.46734
205	gi|31981690	heat shock cognate 71 kDa protein isoform 1 [Mus musculus]	3.8062	30	3.3262	27	3.25877	31	3.46372
206	gi|72384374	nucleolar RNA helicase 2 [Mus musculus]	4.12212	18	2.91147	13	3.33032	17	3.45464
207	gi|162138894	phenylalanine--tRNA ligase alpha subunit [Mus musculus]	3.40214	5	3.62472	4	3.31298	3	3.44661
208	gi|568924431	ceramide synthase 2 isoform X1 [Mus musculus]	4.13447	5	2.35814	7	3.8429	6	3.44517
209	gi|30524920	guanine nucleotide-binding protein-like 3 [Mus musculus]	3.38686	3	#	#	3.46939	4	3.42812
210	gi|52353955	D-3-phosphoglycerate dehydrogenase [Mus musculus]	3.87805	8	3.26224	10	3.10428	8	3.41486
211	gi|6680045	guanine nucleotide-binding protein G(I)/G(S)/G(T) subunit beta-1 [Mus musculus]	#	#	3.32313	3	3.48425	4	3.40369
212	gi|568963427	3-ketoacyl-CoA thiolase A, peroxisomal isoform X1 [Mus musculus]	4.66899	8	2.92656	8	2.59403	7	3.39653
213	gi|118601013	adenine phosphoribosyltransferase [Mus musculus]	#	#	3.01526	3	3.69226	3	3.35376
214	gi|21313308	heterogeneous nuclear ribonucleoprotein M isoform a [Mus musculus]	3.79075	4	4.15163	4	2.11264	4	3.35167
215	gi|6680836	calreticulin precursor [Mus musculus]	3.1787	8	3.77414	3	3.09863	4	3.35049
216	gi|6755040	profilin-1 [Mus musculus]	3.3306	7	3.27595	7	3.42899	7	3.34518
217	gi|161484668	serine/threonine-protein phosphatase PP1-beta catalytic subunit [Mus musculus]	4.05426	3	2.08911	5	3.88836	6	3.34391
218	gi|211065507	aspartate--tRNA ligase, cytoplasmic isoform 1 [Mus musculus]	3.95364	5	3.0676	6	2.99482	7	3.33869
219	gi|160333553	60S ribosomal protein L12 [Mus musculus]	2.8755	3	3.79431	3	#	#	3.3349
220	gi|229608948	torsin-1A-interacting protein 1 isoform 3 [Mus musculus]	#	#	2.5159	3	4.1326	3	3.32425
221	gi|45476573	eukaryotic translation initiation factor 3 subunit E [Mus musculus]	3.72194	7	2.82779	6	3.41947	7	3.32307
222	gi|9789991	very-long-chain 3-oxoacyl-CoA reductase [Mus musculus]	3.74948	3	#	#	2.89197	6	3.32072
223	gi|23956214	splicing factor, proline- and glutamine-rich [Mus musculus]	3.30658	3	2.95364	3	3.68545	3	3.31522
224	gi|226342960	very-long-chain enoyl-CoA reductase isoform 2 [Mus musculus]	4.45091	4	#	#	2.13964	3	3.29528
225	gi|76443694	ubiquitin-40S ribosomal protein S27a precursor [Mus musculus]	3.79484	4	3.06092	3	3.01838	4	3.29138
226	gi|47059123	UDP-glucuronosyltransferase 1A7 precursor [Mus musculus]	3.34764	6	3.4683	6	3.00589	6	3.27395
227	gi|33859580	galectin-3 [Mus musculus]	3.89897	6	2.60496	7	3.31095	5	3.27162
228	gi|9790083	ruvB-like 1 [Mus musculus]	3.45726	4	2.69288	5	3.65747	5	3.2692
229	gi|255069715	cytosol aminopeptidase [Mus musculus]	2.80451	5	3.60301	3	3.30273	6	3.23675
230	gi|6755100	proliferation-associated protein 2G4 [Mus musculus]	3.85376	5	3.55802	4	2.21784	3	3.20987
231	gi|19526818	phosphate carrier protein, mitochondrial precursor [Mus musculus]	#	#	2.86225	7	3.5416	7	3.20193
232	gi|6753060	annexin A5 [Mus musculus]	3.06452	7	3.59765	11	2.92828	7	3.19682
233	gi|87162464	histone deacetylase 2 [Mus musculus]	3.98832	6	2.39085	3	#	#	3.18958
234	gi|126723461	T-complex protein 1 subunit theta [Mus musculus]	3.40087	9	2.90412	10	3.22893	10	3.17797
235	gi|568934559	sister chromatid cohesion protein PDS5 homolog A isoform X1 [Mus musculus]	3.96319	3	2.84598	6	2.64331	4	3.15083
236	gi|255003793	40S ribosomal protein S26 [Mus musculus]	4.24055	4	2.61545	3	2.59331	3	3.14977
237	gi|24429570	exportin-5 [Mus musculus]	3.39603	6	3.54426	6	2.50544	6	3.14858
238	gi|227430367	WD40 repeat-containing protein SMU1 [Mus musculus]	#	#	4.03267	3	2.25452	4	3.14359
239	gi|85540471	CD44 antigen isoform a precursor [Mus musculus]	4.54019	3	1.7323	3	3.07884	4	3.11711
240	gi|13386034	40S ribosomal protein S13 [Mus musculus]	3.19493	7	3.29498	6	2.84233	8	3.11075
241	gi|29568084	sorting nexin-9 [Mus musculus]	#	#	3.27987	4	2.93585	3	3.10786
242	gi|6755004	apoptosis-inducing factor 1, mitochondrial isoform 1 precursor [Mus musculus]	2.57148	5	2.46047	7	4.2904	5	3.10745
243	gi|6753320	T-complex protein 1 subunit gamma [Mus musculus]	3.48748	17	2.86459	11	2.95104	15	3.10104
244	gi|569011665	ribosomal protein S6 kinase alpha-3 isoform X3 [Mus musculus]	3.67303	4	#	#	2.5213	3	3.09717
245	gi|31982724	myb-binding protein 1A [Mus musculus]	4.46	32	2.21704	24	2.60246	27	3.09317
246	gi|13385998	heat shock protein 75 kDa, mitochondrial precursor [Mus musculus]	5.25366	15	1.68396	14	2.32578	10	3.0878
247	gi|755566918	eukaryotic translation initiation factor 2 subunit 3, Y-linked isoform X1 [Mus musculus]	4.40195	3	#	#	1.76902	3	3.08549
248	gi|755550985	plexin-B2 isoform X1 [Mus musculus]	2.33133	5	2.75732	4	4.1621	3	3.08358
249	gi|7657583	calcium-binding mitochondrial carrier protein Aralar2 isoform 1 [Mus musculus]	4.40237	9	2.9121	6	1.92184	8	3.07877
250	gi|13385384	26S proteasome non-ATPase regulatory subunit 12 [Mus musculus]	3.19664	3	3.052	5	2.97848	3	3.0757
251	gi|6755076	cAMP-dependent protein kinase catalytic subunit beta isoform 1 [Mus musculus]	3.5019	3	3.34132	3	2.3721	3	3.07178
252	gi|755551161	poly(rC)-binding protein 2 isoform X6 [Mus musculus]	3.4403	4	#	#	2.69646	3	3.06838
253	gi|339895909	adenosine kinase isoform 2 [Mus musculus]	1.3206	3	1.91821	4	5.96184	5	3.06688
254	gi|568915057	biliverdin reductase A isoform X2 [Mus musculus]	3.03244	3	2.85973	4	3.28383	4	3.05867
255	gi|12963737	exportin-2 [Mus musculus]	4.06569	12	2.50337	7	2.60647	10	3.05851
256	gi|666875876	adenylyl cyclase-associated protein 1 [Mus musculus]	3.57213	4	2.54067	9	3.03582	6	3.04954
257	gi|328887938	signal transducer and activator of transcription 1 isoform 2 [Mus musculus]	2.74883	4	2.86689	4	3.50166	4	3.03913
258	gi|254540168	endoplasmic reticulum chaperone BiP precursor [Mus musculus]	3.03348	22	3.05803	27	3.00251	27	3.03134
259	gi|18266680	succinyl-CoA:3-ketoacid coenzyme A transferase 1, mitochondrial precursor [Mus musculus]	3.27522	3	#	#	2.75689	6	3.01605
260	gi|21703762	eukaryotic translation initiation factor 3 subunit M [Mus musculus]	4.05984	3	1.95653	3	#	#	3.00819
261	gi|9789997	mitochondrial proton/calcium exchanger protein precursor [Mus musculus]	3.02077	10	2.95658	9	3.02253	8	2.99996
262	gi|755538790	eukaryotic translation initiation factor 5A-1 isoform X1 [Mus musculus]	3.03497	4	2.70367	3	3.25959	6	2.99941
263	gi|6754222	heterogeneous nuclear ribonucleoprotein A/B isoform 2 [Mus musculus]	#	#	3.63771	3	2.35003	4	2.99387
264	gi|85702366	rabankyrin-5 [Mus musculus]	3.87175	6	#	#	2.10244	3	2.9871
265	gi|83649737	F-actin-capping protein subunit beta isoform a [Mus musculus]	3.24264	3	2.62318	3	3.07785	4	2.98123
266	gi|84875537	nucleolin [Mus musculus]	3.96465	4	2.98212	6	1.9741	9	2.97362
267	gi|31560653	ATP-dependent 6-phosphofructokinase, liver type isoform 1 [Mus musculus]	3.69242	5	2.14894	8	3.04824	8	2.9632
268	gi|569002959	NAD-dependent malic enzyme, mitochondrial isoform X1 [Mus musculus]	3.76064	4	#	#	2.16014	5	2.96039

## Sheet: E. BV2 PGDA
Sl. No.	Accession Number	Protein Name	Replicate 1		Replicate 2		Replicate 3		Average H/L Ratio
			H/L Ratio	Peptide Count	H/L Ratio	Peptide Count	H/L Ratio	Peptide Count
1	gi|31982091	mitochondrial import receptor subunit TOM22 homolog [Mus musculus]	7.58974	7	10	5	10	8	9.19658
2	gi|6753556	cathepsin D precursor [Mus musculus]	7.8875	21	9.63174	20	10	19	9.17308
3	gi|6755376	40S ribosomal protein S7 [Mus musculus]	8.66431	4	#	#	7.37551	5	8.01991
4	gi|6754084	glutathione S-transferase Mu 1 isoform 2 [Mus musculus]	10	8	4.50231	8	6.1557	8	6.886
5	gi|1757649811	ATP synthase subunit gamma, mitochondrial isoform c [Mus musculus]	10	4	2.79584	4	#	#	6.39792
6	gi|6680618	medium-chain specific acyl-CoA dehydrogenase, mitochondrial precursor [Mus musculus]	5.50853	4	7.13429	5	4.17927	5	5.60736
7	gi|7657357	nucleosome assembly protein 1-like 1 isoform 2 [Mus musculus]	#	#	5.91072	4	5.05341	5	5.48206
8	gi|7242197	proteasome subunit beta type-1 [Mus musculus]	3.54835	7	6.60492	5	5.55272	7	5.23533
9	gi|30425338	WD repeat-containing protein 3 isoform 1 [Mus musculus]	#	#	0.830783	3	9.44269	3	5.13674
10	gi|6755204	proteasome subunit beta type-5 [Mus musculus]	5.3468	4	4.49716	4	4.29531	4	4.71309
11	gi|31982755	vimentin [Mus musculus]	5.53233	15	3.75747	14	4.20493	15	4.49824
12	gi|31980648	ATP synthase subunit beta, mitochondrial precursor [Mus musculus]	4.86259	36	3.2774	34	3.82818	35	3.98939
13	gi|13385296	basic leucine zipper and W2 domain-containing protein 1 [Mus musculus]	3.00495	3	5.41988	5	3.48023	5	3.96835
14	gi|38142460	electron transfer flavoprotein subunit beta [Mus musculus]	3.85954	8	2.7304	6	5.08054	8	3.89016
15	gi|6681079	cathepsin B preproprotein [Mus musculus]	3.67238	8	2.65509	6	5.21435	7	3.84727
16	gi|6755963	voltage-dependent anion-selective channel protein 1 isoform 2 [Mus musculus]	4.1337	5	2.52727	8	4.65409	7	3.77168
17	gi|224994260	40S ribosomal protein SA [Mus musculus]	3.90595	11	2.5893	9	4.7087	8	3.73465
18	gi|183396771	60 kDa heat shock protein, mitochondrial [Mus musculus]	4.49821	35	2.63832	27	4.03993	38	3.72549
19	gi|6755358	60S ribosomal protein L8 [Mus musculus]	1.21197	6	1.05535	5	8.84021	5	3.70251
20	gi|225735657	prosaposin isoform F [Mus musculus]	6.49903	3	2.70888	4	1.82586	4	3.67792
21	gi|13399310	40S ribosomal protein S10 isoform 1 [Mus musculus]	3.72264	4	#	#	3.27544	3	3.49904
22	gi|6680718	ADP-ribosylation factor 3 [Mus musculus]	3.33819	4	3.11162	5	3.79111	6	3.41364
23	gi|6680748	ATP synthase subunit alpha, mitochondrial precursor [Mus musculus]	3.85543	21	2.40766	21	3.62973	16	3.29761
24	gi|134053905	26S proteasome non-ATPase regulatory subunit 11 [Mus musculus]	2.63334	5	#	#	3.67764	5	3.15549
25	gi|1907095006	60S ribosomal protein L9-like [Mus musculus]	#	#	2.37867	9	3.92327	4	3.15097
26	gi|568977916	basic leucine zipper and W2 domain-containing protein 2 isoform X1 [Mus musculus]	2.24898	3	#	#	4.01547	4	3.13223
27	gi|6671569	60S acidic ribosomal protein P0 [Mus musculus]	2.56684	11	2.71329	8	3.87186	7	3.05066
28	gi|6755372	40S ribosomal protein S3 [Mus musculus]	3.7474	16	2.13212	17	3.24071	14	3.04008
29	gi|33563256	guanine nucleotide-binding protein G(i) subunit alpha-3 [Mus musculus]	3.33193	5	2.38757	5	3.29325	6	3.00425
30	gi|83649709	ataxin-10 [Mus musculus]	1.97849	4	2.71151	4	4.27272	3	2.98757
31	gi|33859753	ras-related protein Rap-1b [Mus musculus]	#	#	2.61241	4	3.31202	4	2.96222
